# Supplementary material for: 2-Amino-6-methyl-5-{5-[(naphthalen-2-yl­oxy)meth­yl]-1,3,4-oxadiazol-2-ylsulfan­yl}-4-(3-nitro­phen­yl)pyridine-3-carbonitrile
Source: Acta Crystallogr Sect E Struct Rep Online. 2013 Mar 6;69(Pt 4):o491–2. doi: 10.1107/S1600536813005837 (PMC3629525; doi:10.1107/S1600536813005837)
Supplement: Supplementary file 1 [file e-69-0o491-sup1.cif]

##############################################################################
#                                                                            #
# This CIF contains the data in a paper accepted for publication in          #
# Acta Crystallographica Section E. It conforms to the requirements of       #
# Notes for Authors for Acta Crystallographica Section E, and has been       #
# peer reviewed under the auspices of the IUCr Commission on Journals.       #
#                                                                            #
# Full details of the Crystallographic Information File format               #
# are given in the paper "The Crystallographic Information File (CIF):       #
# a New Standard Archive File for Crystallography" by S. R. Hall, F. H.      #
# Allen and I. D. Brown [Acta Cryst. (1991), A47, 655-685].                  #
#                                                                            #
# The current version of the core CIF dictionary is obtainable from          #
# ftp://ftp.iucr.org/pub/cif_core.dic.                                       #
#                                                                            #
# Software is freely available for graphical display of the structure(s)     #
# in this CIF. For information consult the CIF software page                 #
# http://www.iucr.org/resources/cif/software.                                #
#                                                                            #
# This file may be used for bona fide research purposes within the           #
# scientific community so long as proper attribution is given to the journal # 
# article from which it was obtained.                                        #
#                                                                            #
##############################################################################
data_global
_audit_creation_method     'form.cif (version 2.0)'
_journal_data_validation_number     ?
_journal_date_recd_electronic     2013-02-20
_journal_date_accepted     2013-02-28
_journal_name_full     'Acta Crystallographica, Section E'
_journal_year     2013
_journal_volume     69
_journal_issue      4
_journal_page_first     o491
_journal_page_last     o492
_journal_paper_category     QO
_journal_paper_doi     10.1107/S1600536813005837
_journal_coeditor_code     LH5588
_publ_contact_author_name     'Prof. Fun, Hoong-Kun'
_publ_contact_author_address
;
      School of Physics
      Universiti Sains Malaysia
      11800 USM, Penang
      MALAYSIA
;
_publ_contact_author_email     'hkfun@usm.my'
_publ_contact_author_fax     '604 6579150'
_publ_contact_author_phone     '604 6533652'
_publ_section_title
;\
2-Amino-6-methyl-5-{5-[(naphthalen-2-yloxy)methyl]-1,3,4-oxadiazol-2-\
ylsulfanyl}-4-(3-nitrophenyl)pyridine-3-carbonitrile
;
loop_
    _publ_author_name
    _publ_author_footnote
    _publ_author_address
    'Hoong-Kun Fun'
;
Thomson Reuters ResearcherID: A-3561-2009.
;
;
X-ray Crystallography Unit
School of Physics
Universiti Sains Malaysia
11800 USM, Penang
Malaysia
Department of Pharmaceutical Chemistry
College of Pharmacy
King Saud University
PO Box 2457
Riyadh 11451
Saudi Arabia
;
    'Chidan Kumar, C. S.'
;
Thomson Reuters ResearcherID: C-3194-2011.
;
;
X-ray Crystallography Unit
School of Physics
Universiti Sains Malaysia
11800 USM, Penang
Malaysia
;
    'Patrao, Prescilla' ?
;
Department of studies in Chemistry,
Mangalore University,
Mangalagangothri 574 199
India
;
    'Khader, A. M. A.' ?
;
Department of studies in Chemistry,
Mangalore University,
Mangalagangothri 574 199
India
;
    'Kalluraya, Balakrishna' ?
;
Department of studies in Chemistry,
Mangalore University,
Mangalagangothri 574 199
India
;
data_I
_audit_creation_method     SHELXL-97
_chemical_name_systematic
;\
2-Amino-6-methyl-5-{5-[(naphthalen-2-yloxy)methyl]-1,3,4-oxadiazol-2-\
ylsulfanyl}-4-(3-nitrophenyl)pyridine-3-carbonitrile
;
_chemical_name_common     ?
_chemical_formula_moiety     'C26 H18 N6 O4 S'
_chemical_formula_sum     'C26 H18 N6 O4 S'
_chemical_formula_iupac     'C26 H18 N6 O4 S'
_chemical_formula_weight     510.52
_chemical_melting_point     485
_symmetry_cell_setting     triclinic
_symmetry_space_group_name_H-M     'P -1'
_symmetry_space_group_name_Hall     '-P 1'
loop_
    _symmetry_equiv_pos_as_xyz
    'x, y, z'
    '-x, -y, -z'
_cell_length_a     9.6132(9)
_cell_length_b     9.8928(10)
_cell_length_c     25.724(2)
_cell_angle_alpha     83.215(2)
_cell_angle_beta     84.102(2)
_cell_angle_gamma     72.564(2)
_cell_volume     2311.8(4)
_cell_formula_units_Z     4
_cell_measurement_reflns_used     9913
_cell_measurement_theta_min     2.24
_cell_measurement_theta_max     31.84
_cell_measurement_temperature     100.0(10)
_exptl_crystal_description     'block'
_exptl_crystal_colour     'yellow'
_exptl_crystal_size_max     0.23
_exptl_crystal_size_mid     0.19
_exptl_crystal_size_min     0.09
_exptl_crystal_density_diffrn     1.467
_exptl_crystal_density_meas     ?
_exptl_crystal_density_method     'not measured'
_exptl_crystal_F_000     1056
_exptl_absorpt_coefficient_mu     0.189
_exptl_absorpt_correction_type     multi-scan
_exptl_absorpt_process_details     '(<i>SADABS</i>; Bruker, 2009)'
_exptl_absorpt_correction_T_min     0.9576
_exptl_absorpt_correction_T_max     0.9830
_exptl_special_details
;
The crystal was placed in the cold stream of an Oxford Cryosystems Cobra
open-flow nitrogen cryostat (Cosier & Glazer, 1986) operating at 100.0(1) K.
;
_diffrn_ambient_temperature     100.00(10)
_diffrn_radiation_type     MoK\a
_diffrn_radiation_wavelength     0.71073
_diffrn_radiation_source     'fine-focus sealed tube'
_diffrn_radiation_monochromator     graphite
_diffrn_measurement_device_type
;
Bruker SMART APEXII CCD area-detector diffractometer
;
_diffrn_measurement_method     '\f and \w scans'
_diffrn_detector_area_resol_mean     ?
_diffrn_reflns_number     9469
_diffrn_reflns_av_R_equivalents     0.0000
_diffrn_reflns_av_sigmaI/netI     0.0341
_diffrn_reflns_theta_min     0.80
_diffrn_reflns_theta_max     26.50
_diffrn_reflns_theta_full     26.50
_diffrn_measured_fraction_theta_max     0.987
_diffrn_measured_fraction_theta_full     0.987
_diffrn_reflns_limit_h_min     -11
_diffrn_reflns_limit_h_max     12
_diffrn_reflns_limit_k_min     -12
_diffrn_reflns_limit_k_max     12
_diffrn_reflns_limit_l_min     -8
_diffrn_reflns_limit_l_max     32
_diffrn_standards_number     0
_diffrn_standards_interval_count     .
_diffrn_standards_interval_time     .
_diffrn_standards_decay_%     ?
_refine_special_details
;
Refinement of <i>F</i>^2^ against ALL reflections. The weighted <i>R</i>-factor
<i>wR</i> and goodness of fit <i>S</i> are based on <i>F</i>^2^, conventional
<i>R</i>-factors <i>R</i> are based on <i>F</i>, with <i>F</i> set to zero for
negative <i>F</i>^2^. The threshold expression of <i>F</i>^2^ >
\s(<i>F</i>^2^) is used only for calculating <i>R</i>-factors(gt) <i>etc</i>.
and is not relevant to the choice of reflections for refinement.
<i>R</i>-factors based on <i>F</i>^2^ are statistically about twice as large
as those based on <i>F</i>, and <i>R</i>- factors based on ALL data will be
even larger.
;
_reflns_number_total     9469
_reflns_number_gt     8293
_reflns_threshold_expression     I>2\s(I)
_refine_ls_structure_factor_coef     Fsqd
_refine_ls_matrix_type     full
_refine_ls_R_factor_all     0.0645
_refine_ls_R_factor_gt     0.0563
_refine_ls_wR_factor_gt     0.1574
_refine_ls_wR_factor_ref     0.1638
_refine_ls_goodness_of_fit_ref     1.203
_refine_ls_restrained_S_all     1.203
_refine_ls_number_reflns     9469
_refine_ls_number_parameters     686
_refine_ls_number_restraints     0
_refine_ls_hydrogen_treatment     mixed
_refine_ls_weighting_scheme     calc
_refine_ls_weighting_details
         'calc w=1/[\s^2^(Fo^2^)+(0.0612P)^2^+3.2030P] where P=(Fo^2^+2Fc^2^)/3'
_atom_sites_solution_hydrogens     geom
_atom_sites_solution_primary     direct
_atom_sites_solution_secondary     difmap
_refine_ls_shift/su_max     0.000
_refine_ls_shift/su_mean     0.000
_refine_diff_density_max     0.318
_refine_diff_density_min     -0.355
_refine_ls_extinction_method     none
_refine_ls_extinction_coef     ?
loop_
    _atom_type_symbol
    _atom_type_description
    _atom_type_scat_dispersion_real
    _atom_type_scat_dispersion_imag
    _atom_type_scat_source
    'C' 'C' 0.0033 0.0016
                         'International Tables Vol C Tables 4.2.6.8 and 6.1.1.4'
    'H' 'H' 0.0000 0.0000
                         'International Tables Vol C Tables 4.2.6.8 and 6.1.1.4'
    'N' 'N' 0.0061 0.0033
                         'International Tables Vol C Tables 4.2.6.8 and 6.1.1.4'
    'O' 'O' 0.0106 0.0060
                         'International Tables Vol C Tables 4.2.6.8 and 6.1.1.4'
    'S' 'S' 0.1246 0.1234
                         'International Tables Vol C Tables 4.2.6.8 and 6.1.1.4'
_computing_data_collection     'APEX2 (Bruker, 2009)'
_computing_cell_refinement     'SAINT (Bruker, 2009)'
_computing_data_reduction     'SAINT (Bruker, 2009)'
_computing_structure_solution     'SHELXTL (Sheldrick, 2008)'
_computing_structure_refinement     'SHELXTL (Sheldrick, 2008)'
_computing_molecular_graphics     'SHELXTL (Sheldrick, 2008)'
_computing_publication_material
;
SHELXTL (Sheldrick, 2008) and PLATON (Spek, 2009)
;
loop_
    _atom_site_type_symbol
    _atom_site_label
    _atom_site_fract_x
    _atom_site_fract_y
    _atom_site_fract_z
    _atom_site_U_iso_or_equiv
    _atom_site_adp_type
    _atom_site_calc_flag
    _atom_site_refinement_flags
    _atom_site_occupancy
    _atom_site_symmetry_multiplicity
    _atom_site_disorder_assembly
    _atom_site_disorder_group
    S S1A 0.16398(8) 0.33559(7) 0.14782(3) 0.02095(16) Uani d . 1 1 . .
    O O1A 0.2069(2) 0.3638(3) 0.35113(8) 0.0280(5) Uani d . 1 1 . .
    O O2A 0.1303(2) 0.3595(2) 0.25050(8) 0.0213(4) Uani d . 1 1 . .
    O O3A 0.5886(3) 0.4263(4) 0.30149(11) 0.0575(8) Uani d . 1 1 . .
    O O4A 0.3665(3) 0.5428(3) 0.28534(9) 0.0396(6) Uani d . 1 1 . .
    N N1A -0.0325(3) 0.5693(3) 0.25986(10) 0.0277(6) Uani d . 1 1 . .
    N N2A -0.0094(3) 0.5480(3) 0.20579(10) 0.0287(6) Uani d . 1 1 . .
    N N3A 0.0759(3) 0.6626(3) 0.03544(9) 0.0204(5) Uani d . 1 1 . .
    N N4A 0.2071(3) 0.8008(3) -0.01105(10) 0.0214(5) Uani d . 1 1 . .
    N N5A 0.5614(3) 0.6973(3) 0.03452(11) 0.0288(6) Uani d . 1 1 . .
    N N6A 0.4891(3) 0.4695(3) 0.27254(11) 0.0336(6) Uani d . 1 1 . .
    C C1A 0.3849(3) 0.2575(3) 0.41111(12) 0.0252(6) Uani d . 1 1 . .
    H H1AA 0.4561 0.2476 0.3822 0.030 Uiso calc R 1 1 . .
    C C2A 0.4263(3) 0.2099(3) 0.46061(13) 0.0259(6) Uani d . 1 1 . .
    H H2AA 0.5267 0.1651 0.4658 0.031 Uiso calc R 1 1 . .
    C C3A 0.3230(3) 0.2255(3) 0.50459(12) 0.0236(6) Uani d . 1 1 . .
    C C4A 0.3647(4) 0.1835(3) 0.55661(13) 0.0281(7) Uani d . 1 1 . .
    H H4AA 0.4649 0.1416 0.5629 0.034 Uiso calc R 1 1 . .
    C C5A 0.2605(4) 0.2033(3) 0.59803(13) 0.0316(7) Uani d . 1 1 . .
    H H5AA 0.2895 0.1772 0.6329 0.038 Uiso calc R 1 1 . .
    C C6A 0.1123(4) 0.2614(3) 0.58938(13) 0.0294(7) Uani d . 1 1 . .
    H H6AA 0.0412 0.2709 0.6183 0.035 Uiso calc R 1 1 . .
    C C7A 0.0686(3) 0.3049(3) 0.53921(12) 0.0253(6) Uani d . 1 1 . .
    H H7AA -0.0324 0.3450 0.5338 0.030 Uiso calc R 1 1 . .
    C C8A 0.1731(3) 0.2905(3) 0.49567(12) 0.0209(6) Uani d . 1 1 . .
    C C9A 0.1316(3) 0.3385(3) 0.44375(12) 0.0216(6) Uani d . 1 1 . .
    H H9AA 0.0316 0.3822 0.4375 0.026 Uiso calc R 1 1 . .
    C C10A 0.2355(3) 0.3217(3) 0.40290(12) 0.0232(6) Uani d . 1 1 . .
    C C11A 0.0578(3) 0.4200(3) 0.34090(12) 0.0245(6) Uani d . 1 1 . .
    H H11A 0.0122 0.5059 0.3597 0.029 Uiso calc R 1 1 . .
    H H11B 0.0050 0.3488 0.3531 0.029 Uiso calc R 1 1 . .
    C C12A 0.0495(3) 0.4566(3) 0.28371(11) 0.0217(6) Uani d . 1 1 . .
    C C13A 0.0851(3) 0.4250(3) 0.20303(11) 0.0194(6) Uani d . 1 1 . .
    C C14A 0.1813(3) 0.4818(3) 0.10292(11) 0.0198(6) Uani d . 1 1 . .
    C C15A 0.0658(3) 0.5560(3) 0.07162(11) 0.0210(6) Uani d . 1 1 . .
    C C16A 0.2025(3) 0.6962(3) 0.02677(10) 0.0188(5) Uani d . 1 1 . .
    C C17A 0.3244(3) 0.6238(3) 0.05665(11) 0.0192(6) Uani d . 1 1 . .
    C C18A 0.3120(3) 0.5182(3) 0.09630(10) 0.0182(5) Uani d . 1 1 . .
    C C19A 0.4320(3) 0.4553(3) 0.13243(11) 0.0196(6) Uani d . 1 1 . .
    C C20A 0.5712(3) 0.3765(3) 0.11430(13) 0.0259(6) Uani d . 1 1 . .
    H H20A 0.5901 0.3577 0.0785 0.031 Uiso calc R 1 1 . .
    C C21A 0.6824(3) 0.3254(3) 0.14864(13) 0.0290(7) Uani d . 1 1 . .
    H H21A 0.7764 0.2706 0.1361 0.035 Uiso calc R 1 1 . .
    C C22A 0.6573(3) 0.3536(3) 0.20104(14) 0.0300(7) Uani d . 1 1 . .
    H H22A 0.7330 0.3201 0.2245 0.036 Uiso calc R 1 1 . .
    C C23A 0.5191(3) 0.4318(3) 0.21772(12) 0.0252(6) Uani d . 1 1 . .
    C C24A 0.4061(3) 0.4836(3) 0.18467(11) 0.0205(6) Uani d . 1 1 . .
    H H24A 0.3122 0.5376 0.1976 0.025 Uiso calc R 1 1 . .
    C C25A -0.0770(3) 0.5216(4) 0.07700(13) 0.0288(7) Uani d . 1 1 . .
    H H25A -0.1439 0.5870 0.0527 0.043 Uiso calc R 1 1 . .
    H H25B -0.1200 0.5317 0.1131 0.043 Uiso calc R 1 1 . .
    H H25C -0.0605 0.4235 0.0687 0.043 Uiso calc R 1 1 . .
    C C26A 0.4569(3) 0.6636(3) 0.04550(11) 0.0213(6) Uani d . 1 1 . .
    S S1B 0.12684(8) 0.83421(8) 0.21600(3) 0.02183(17) Uani d . 1 1 . .
    O O1B -0.1561(2) 1.2195(2) 0.39059(8) 0.0265(5) Uani d . 1 1 . .
    O O2B -0.0028(2) 0.9464(2) 0.30307(8) 0.0208(4) Uani d . 1 1 . .
    O O3B 0.6655(3) 1.0426(3) 0.29656(11) 0.0454(7) Uani d . 1 1 . .
    O O4B 0.4448(3) 1.1689(3) 0.28241(10) 0.0377(6) Uani d . 1 1 . .
    N N1B -0.0584(3) 1.1801(3) 0.28436(10) 0.0276(6) Uani d . 1 1 . .
    N N2B 0.0113(3) 1.1138(3) 0.23840(10) 0.0262(6) Uani d . 1 1 . .
    N N3B 0.0583(2) 1.0526(3) 0.07428(9) 0.0192(5) Uani d . 1 1 . .
    N N4B 0.1950(3) 1.1622(3) 0.01522(10) 0.0247(5) Uani d . 1 1 . .
    N N5B 0.5528(3) 1.0738(3) 0.05879(10) 0.0270(6) Uani d . 1 1 . .
    N N6B 0.5503(3) 1.0651(3) 0.27607(10) 0.0266(6) Uani d . 1 1 . .
    C C1B -0.1881(3) 1.1234(3) 0.48129(11) 0.0206(6) Uani d . 1 1 . .
    H H1BA -0.1440 1.0282 0.4729 0.025 Uiso calc R 1 1 . .
    C C2B -0.2398(3) 1.1516(3) 0.53383(12) 0.0212(6) Uani d . 1 1 . .
    C C3B -0.2306(3) 1.0404(3) 0.57422(12) 0.0230(6) Uani d . 1 1 . .
    H H3BA -0.1890 0.9447 0.5662 0.028 Uiso calc R 1 1 . .
    C C4B -0.2807(3) 1.0679(3) 0.62501(12) 0.0256(6) Uani d . 1 1 . .
    H H4BA -0.2746 0.9916 0.6517 0.031 Uiso calc R 1 1 . .
    C C5B -0.3413(4) 1.2102(4) 0.63744(12) 0.0291(7) Uani d . 1 1 . .
    H H5BA -0.3744 1.2295 0.6726 0.035 Uiso calc R 1 1 . .
    C C6B -0.3525(3) 1.3201(3) 0.59898(12) 0.0265(6) Uani d . 1 1 . .
    H H6BA -0.3935 1.4152 0.6078 0.032 Uiso calc R 1 1 . .
    C C7B -0.3041(3) 1.2946(3) 0.54617(12) 0.0225(6) Uani d . 1 1 . .
    C C8B -0.3159(3) 1.4046(3) 0.50515(13) 0.0262(6) Uani d . 1 1 . .
    H H8BA -0.3596 1.5004 0.5129 0.031 Uiso calc R 1 1 . .
    C C9B -0.2666(3) 1.3773(3) 0.45474(13) 0.0253(6) Uani d . 1 1 . .
    H H9BA -0.2751 1.4533 0.4278 0.030 Uiso calc R 1 1 . .
    C C10B -0.2024(3) 1.2343(3) 0.44277(12) 0.0223(6) Uani d . 1 1 . .
    C C11B -0.1193(3) 1.0798(3) 0.37579(11) 0.0231(6) Uani d . 1 1 . .
    H H11C -0.2067 1.0450 0.3806 0.028 Uiso calc R 1 1 . .
    H H11D -0.0439 1.0157 0.3981 0.028 Uiso calc R 1 1 . .
    C C12B -0.0627(3) 1.0796(3) 0.31969(11) 0.0203(6) Uani d . 1 1 . .
    C C13B 0.0402(3) 0.9793(3) 0.25173(11) 0.0199(6) Uani d . 1 1 . .
    C C14B 0.1555(3) 0.9272(3) 0.15448(11) 0.0190(5) Uani d . 1 1 . .
    C C15B 0.0435(3) 0.9761(3) 0.11971(11) 0.0205(6) Uani d . 1 1 . .
    C C16B 0.1880(3) 1.0798(3) 0.05979(11) 0.0190(5) Uani d . 1 1 . .
    C C17B 0.3088(3) 1.0223(3) 0.09096(11) 0.0177(5) Uani d . 1 1 . .
    C C18B 0.2900(3) 0.9505(3) 0.13989(11) 0.0179(5) Uani d . 1 1 . .
    C C19B 0.4140(3) 0.9067(3) 0.17522(11) 0.0194(6) Uani d . 1 1 . .
    C C20B 0.5258(3) 0.7806(3) 0.17060(12) 0.0248(6) Uani d . 1 1 . .
    H H20B 0.5217 0.7180 0.1459 0.030 Uiso calc R 1 1 . .
    C C21B 0.6430(3) 0.7456(3) 0.20176(13) 0.0285(7) Uani d . 1 1 . .
    H H21B 0.7179 0.6582 0.1988 0.034 Uiso calc R 1 1 . .
    C C22B 0.6517(3) 0.8372(3) 0.23727(12) 0.0255(6) Uani d . 1 1 . .
    H H22B 0.7320 0.8143 0.2587 0.031 Uiso calc R 1 1 . .
    C C23B 0.5406(3) 0.9624(3) 0.24066(11) 0.0216(6) Uani d . 1 1 . .
    C C24B 0.4199(3) 0.9991(3) 0.21079(11) 0.0214(6) Uani d . 1 1 . .
    H H24B 0.3436 1.0850 0.2147 0.026 Uiso calc R 1 1 . .
    C C25B -0.1006(3) 0.9448(4) 0.13195(13) 0.0278(7) Uani d . 1 1 . .
    H H25D -0.1602 0.9789 0.1017 0.042 Uiso calc R 1 1 . .
    H H25E -0.1519 0.9931 0.1626 0.042 Uiso calc R 1 1 . .
    H H25F -0.0836 0.8419 0.1395 0.042 Uiso calc R 1 1 . .
    C C26B 0.4452(3) 1.0496(3) 0.07378(11) 0.0209(6) Uani d . 1 1 . .
    H H2NA 0.283(4) 0.831(4) -0.0159(13) 0.020(8) Uiso d . 1 1 . .
    H H1NA 0.129(4) 0.852(4) -0.0238(14) 0.026(9) Uiso d . 1 1 . .
    H H2NB 0.116(4) 1.215(4) -0.0027(16) 0.036(10) Uiso d . 1 1 . .
    H H1NB 0.274(5) 1.183(4) 0.0053(16) 0.040(11) Uiso d . 1 1 . .
loop_
    _atom_site_aniso_label
    _atom_site_aniso_U_11
    _atom_site_aniso_U_22
    _atom_site_aniso_U_33
    _atom_site_aniso_U_12
    _atom_site_aniso_U_13
    _atom_site_aniso_U_23
    S1A 0.0232(4) 0.0202(3) 0.0190(3) -0.0060(3) -0.0007(3) -0.0009(3)
    O1A 0.0226(11) 0.0401(13) 0.0190(10) -0.0072(9) -0.0023(8) 0.0022(9)
    O2A 0.0244(10) 0.0202(10) 0.0169(10) -0.0032(8) -0.0009(8) -0.0007(8)
    O3A 0.0607(19) 0.080(2) 0.0346(15) -0.0171(16) -0.0291(14) -0.0020(14)
    O4A 0.0553(17) 0.0385(14) 0.0248(12) -0.0119(12) -0.0011(11) -0.0082(10)
    N1A 0.0297(14) 0.0243(13) 0.0229(13) 0.0009(11) -0.0020(11) -0.0003(10)
    N2A 0.0278(14) 0.0284(14) 0.0227(13) 0.0029(11) -0.0025(11) -0.0019(11)
    N3A 0.0177(11) 0.0284(13) 0.0156(11) -0.0074(10) -0.0018(9) -0.0018(10)
    N4A 0.0155(12) 0.0284(13) 0.0199(12) -0.0068(11) -0.0027(10) 0.0016(10)
    N5A 0.0200(13) 0.0388(15) 0.0268(14) -0.0109(11) -0.0056(10) 0.0103(11)
    N6A 0.0445(17) 0.0364(16) 0.0245(14) -0.0167(14) -0.0128(13) 0.0004(12)
    C1A 0.0199(14) 0.0292(16) 0.0268(15) -0.0081(12) 0.0018(12) -0.0045(12)
    C2A 0.0186(14) 0.0261(15) 0.0338(17) -0.0069(12) -0.0062(12) -0.0014(13)
    C3A 0.0269(15) 0.0174(13) 0.0283(16) -0.0085(12) -0.0057(12) -0.0007(11)
    C4A 0.0319(16) 0.0250(15) 0.0303(17) -0.0124(13) -0.0112(13) 0.0050(12)
    C5A 0.048(2) 0.0266(16) 0.0243(16) -0.0156(15) -0.0109(14) 0.0040(13)
    C6A 0.0421(19) 0.0228(15) 0.0234(15) -0.0116(14) 0.0031(13) -0.0011(12)
    C7A 0.0294(16) 0.0194(14) 0.0269(16) -0.0070(12) -0.0010(12) -0.0021(12)
    C8A 0.0260(15) 0.0142(13) 0.0239(14) -0.0078(11) -0.0027(12) -0.0013(11)
    C9A 0.0213(14) 0.0180(13) 0.0248(15) -0.0045(11) -0.0037(11) -0.0006(11)
    C10A 0.0260(15) 0.0244(14) 0.0207(14) -0.0088(12) -0.0034(12) -0.0020(11)
    C11A 0.0233(15) 0.0260(15) 0.0213(15) -0.0039(12) -0.0009(11) -0.0004(12)
    C12A 0.0185(14) 0.0236(14) 0.0211(14) -0.0035(11) 0.0010(11) -0.0028(11)
    C13A 0.0175(13) 0.0229(14) 0.0165(13) -0.0049(11) -0.0027(10) 0.0024(11)
    C14A 0.0181(13) 0.0233(14) 0.0182(13) -0.0063(11) 0.0007(11) -0.0032(11)
    C15A 0.0183(13) 0.0281(15) 0.0158(13) -0.0064(11) -0.0006(11) -0.0009(11)
    C16A 0.0180(13) 0.0254(14) 0.0130(12) -0.0056(11) -0.0019(10) -0.0025(11)
    C17A 0.0153(13) 0.0271(15) 0.0151(13) -0.0054(11) -0.0018(10) -0.0033(11)
    C18A 0.0176(13) 0.0210(13) 0.0147(13) -0.0028(11) -0.0001(10) -0.0051(10)
    C19A 0.0182(13) 0.0212(14) 0.0202(14) -0.0069(11) -0.0023(11) -0.0009(11)
    C20A 0.0233(15) 0.0243(15) 0.0272(16) -0.0036(12) 0.0009(12) -0.0021(12)
    C21A 0.0183(14) 0.0247(15) 0.0390(18) -0.0007(12) -0.0009(13) 0.0015(13)
    C22A 0.0235(15) 0.0277(16) 0.0376(18) -0.0058(13) -0.0127(13) 0.0064(13)
    C23A 0.0317(16) 0.0261(15) 0.0206(14) -0.0120(13) -0.0065(12) 0.0008(12)
    C24A 0.0205(14) 0.0206(14) 0.0208(14) -0.0070(11) -0.0019(11) -0.0009(11)
    C25A 0.0219(15) 0.0364(18) 0.0287(16) -0.0115(13) -0.0066(12) 0.0064(13)
    C26A 0.0206(14) 0.0263(15) 0.0147(13) -0.0039(12) -0.0049(11) 0.0025(11)
    S1B 0.0244(4) 0.0207(3) 0.0181(3) -0.0055(3) 0.0014(3) 0.0021(3)
    O1B 0.0316(12) 0.0241(11) 0.0218(11) -0.0076(9) 0.0063(9) -0.0027(8)
    O2B 0.0193(10) 0.0233(10) 0.0165(10) -0.0022(8) -0.0020(8) 0.0013(8)
    O3B 0.0428(15) 0.0419(15) 0.0556(17) -0.0091(12) -0.0321(13) -0.0043(13)
    O4B 0.0333(13) 0.0393(14) 0.0402(14) -0.0031(11) -0.0077(11) -0.0170(11)
    N1B 0.0301(14) 0.0273(14) 0.0220(13) -0.0054(11) 0.0050(11) -0.0027(10)
    N2B 0.0308(14) 0.0245(13) 0.0201(13) -0.0062(11) 0.0053(10) -0.0003(10)
    N3B 0.0139(11) 0.0262(12) 0.0172(11) -0.0054(9) -0.0023(9) -0.0011(9)
    N4B 0.0155(12) 0.0376(15) 0.0205(13) -0.0103(11) -0.0027(10) 0.0072(11)
    N5B 0.0196(13) 0.0344(15) 0.0262(14) -0.0087(11) -0.0045(10) 0.0051(11)
    N6B 0.0297(14) 0.0279(14) 0.0242(13) -0.0101(11) -0.0101(11) 0.0018(11)
    C1B 0.0180(13) 0.0185(13) 0.0245(15) -0.0046(11) 0.0003(11) -0.0027(11)
    C2B 0.0177(13) 0.0220(14) 0.0264(15) -0.0077(11) -0.0012(11) -0.0071(12)
    C3B 0.0231(14) 0.0227(14) 0.0234(15) -0.0058(12) -0.0017(12) -0.0050(12)
    C4B 0.0273(15) 0.0292(16) 0.0221(15) -0.0112(13) -0.0034(12) -0.0005(12)
    C5B 0.0313(17) 0.0372(18) 0.0213(15) -0.0121(14) 0.0022(12) -0.0097(13)
    C6B 0.0275(15) 0.0256(15) 0.0289(16) -0.0095(12) 0.0036(12) -0.0127(13)
    C7B 0.0173(13) 0.0221(14) 0.0288(15) -0.0061(11) 0.0019(11) -0.0075(12)
    C8B 0.0234(15) 0.0197(14) 0.0354(17) -0.0063(12) 0.0015(13) -0.0059(12)
    C9B 0.0232(15) 0.0204(14) 0.0311(16) -0.0069(12) 0.0016(12) 0.0016(12)
    C10B 0.0199(14) 0.0253(15) 0.0212(14) -0.0074(11) 0.0043(11) -0.0027(11)
    C11B 0.0239(14) 0.0249(15) 0.0202(14) -0.0077(12) 0.0000(11) -0.0004(11)
    C12B 0.0169(13) 0.0254(14) 0.0185(14) -0.0064(11) -0.0008(10) -0.0012(11)
    C13B 0.0188(13) 0.0257(14) 0.0150(13) -0.0086(11) 0.0003(10) 0.0029(11)
    C14B 0.0193(13) 0.0188(13) 0.0170(13) -0.0032(11) -0.0003(11) -0.0010(10)
    C15B 0.0201(14) 0.0216(14) 0.0201(14) -0.0070(11) 0.0003(11) -0.0022(11)
    C16B 0.0162(13) 0.0237(14) 0.0179(13) -0.0065(11) -0.0015(10) -0.0029(11)
    C17B 0.0132(12) 0.0199(13) 0.0188(13) -0.0033(10) -0.0008(10) -0.0016(10)
    C18B 0.0191(13) 0.0155(12) 0.0177(13) -0.0026(10) -0.0024(10) -0.0019(10)
    C19B 0.0175(13) 0.0220(14) 0.0191(13) -0.0084(11) -0.0005(11) 0.0028(11)
    C20B 0.0231(15) 0.0236(15) 0.0262(15) -0.0051(12) -0.0033(12) 0.0000(12)
    C21B 0.0208(15) 0.0264(16) 0.0339(17) -0.0004(12) -0.0049(13) 0.0000(13)
    C22B 0.0181(14) 0.0305(16) 0.0250(15) -0.0050(12) -0.0065(11) 0.0077(12)
    C23B 0.0235(14) 0.0252(14) 0.0164(13) -0.0077(12) -0.0044(11) 0.0008(11)
    C24B 0.0193(14) 0.0215(14) 0.0204(14) -0.0021(11) -0.0045(11) 0.0024(11)
    C25B 0.0237(15) 0.0347(17) 0.0258(16) -0.0122(13) -0.0032(12) 0.0052(13)
    C26B 0.0191(14) 0.0230(14) 0.0186(14) -0.0036(11) -0.0053(11) 0.0030(11)
_geom_special_details
;
All e.s.d.'s (except the e.s.d. in the dihedral angle between two l.s. planes)
are estimated using the full covariance matrix. The cell e.s.d.'s are taken
into account individually in the estimation of e.s.d.'s in distances, angles
and torsion angles; correlations between e.s.d.'s in cell parameters are only
used when they are defined by crystal symmetry. An approximate (isotropic)
treatment of cell e.s.d.'s is used for estimating e.s.d.'s involving l.s.
planes.
;
loop_
    _geom_bond_atom_site_label_1
    _geom_bond_atom_site_label_2
    _geom_bond_site_symmetry_2
    _geom_bond_distance
    _geom_bond_publ_flag
    S1A C13A . 1.746(3) ?
    S1A C14A . 1.779(3) ?
    O1A C10A . 1.378(4) ?
    O1A C11A . 1.414(4) ?
    O2A C13A . 1.361(3) ?
    O2A C12A . 1.366(3) ?
    O3A N6A . 1.216(4) ?
    O4A N6A . 1.219(4) ?
    N1A C12A . 1.285(4) ?
    N1A N2A . 1.416(4) ?
    N2A C13A . 1.287(4) ?
    N3A C15A . 1.341(4) ?
    N3A C16A . 1.346(4) ?
    N4A C16A . 1.342(4) ?
    N4A H2NA . 0.86(4) ?
    N4A H1NA . 0.84(4) ?
    N5A C26A . 1.149(4) ?
    N6A C23A . 1.479(4) ?
    C1A C2A . 1.361(4) ?
    C1A C10A . 1.413(4) ?
    C1A H1AA . 0.9500 ?
    C2A C3A . 1.417(4) ?
    C2A H2AA . 0.9500 ?
    C3A C4A . 1.415(4) ?
    C3A C8A . 1.422(4) ?
    C4A C5A . 1.375(5) ?
    C4A H4AA . 0.9500 ?
    C5A C6A . 1.398(5) ?
    C5A H5AA . 0.9500 ?
    C6A C7A . 1.378(4) ?
    C6A H6AA . 0.9500 ?
    C7A C8A . 1.416(4) ?
    C7A H7AA . 0.9500 ?
    C8A C9A . 1.419(4) ?
    C9A C10A . 1.362(4) ?
    C9A H9AA . 0.9500 ?
    C11A C12A . 1.477(4) ?
    C11A H11A . 0.9900 ?
    C11A H11B . 0.9900 ?
    C14A C18A . 1.397(4) ?
    C14A C15A . 1.405(4) ?
    C15A C25A . 1.499(4) ?
    C16A C17A . 1.425(4) ?
    C17A C18A . 1.395(4) ?
    C17A C26A . 1.434(4) ?
    C18A C19A . 1.495(4) ?
    C19A C24A . 1.387(4) ?
    C19A C20A . 1.395(4) ?
    C20A C21A . 1.394(4) ?
    C20A H20A . 0.9500 ?
    C21A C22A . 1.391(5) ?
    C21A H21A . 0.9500 ?
    C22A C23A . 1.376(5) ?
    C22A H22A . 0.9500 ?
    C23A C24A . 1.385(4) ?
    C24A H24A . 0.9500 ?
    C25A H25A . 0.9800 ?
    C25A H25B . 0.9800 ?
    C25A H25C . 0.9800 ?
    S1B C13B . 1.742(3) ?
    S1B C14B . 1.773(3) ?
    O1B C10B . 1.381(4) ?
    O1B C11B . 1.409(4) ?
    O2B C12B . 1.370(4) ?
    O2B C13B . 1.374(3) ?
    O3B N6B . 1.224(3) ?
    O4B N6B . 1.221(4) ?
    N1B C12B . 1.273(4) ?
    N1B N2B . 1.426(4) ?
    N2B C13B . 1.287(4) ?
    N3B C15B . 1.334(4) ?
    N3B C16B . 1.359(3) ?
    N4B C16B . 1.334(4) ?
    N4B H2NB . 0.92(4) ?
    N4B H1NB . 0.85(4) ?
    N5B C26B . 1.149(4) ?
    N6B C23B . 1.471(4) ?
    C1B C10B . 1.374(4) ?
    C1B C2B . 1.421(4) ?
    C1B H1BA . 0.9500 ?
    C2B C3B . 1.410(4) ?
    C2B C7B . 1.424(4) ?
    C3B C4B . 1.374(4) ?
    C3B H3BA . 0.9500 ?
    C4B C5B . 1.414(5) ?
    C4B H4BA . 0.9500 ?
    C5B C6B . 1.368(5) ?
    C5B H5BA . 0.9500 ?
    C6B C7B . 1.416(4) ?
    C6B H6BA . 0.9500 ?
    C7B C8B . 1.410(4) ?
    C8B C9B . 1.363(5) ?
    C8B H8BA . 0.9500 ?
    C9B C10B . 1.420(4) ?
    C9B H9BA . 0.9500 ?
    C11B C12B . 1.489(4) ?
    C11B H11C . 0.9900 ?
    C11B H11D . 0.9900 ?
    C14B C18B . 1.388(4) ?
    C14B C15B . 1.405(4) ?
    C15B C25B . 1.503(4) ?
    C16B C17B . 1.415(4) ?
    C17B C18B . 1.393(4) ?
    C17B C26B . 1.432(4) ?
    C18B C19B . 1.501(4) ?
    C19B C24B . 1.383(4) ?
    C19B C20B . 1.389(4) ?
    C20B C21B . 1.385(4) ?
    C20B H20B . 0.9500 ?
    C21B C22B . 1.386(5) ?
    C21B H21B . 0.9500 ?
    C22B C23B . 1.377(4) ?
    C22B H22B . 0.9500 ?
    C23B C24B . 1.391(4) ?
    C24B H24B . 0.9500 ?
    C25B H25D . 0.9800 ?
    C25B H25E . 0.9800 ?
    C25B H25F . 0.9800 ?
loop_
    _geom_angle_atom_site_label_1
    _geom_angle_atom_site_label_2
    _geom_angle_atom_site_label_3
    _geom_angle_site_symmetry_1
    _geom_angle_site_symmetry_3
    _geom_angle
    _geom_angle_publ_flag
    C13A S1A C14A . . 99.92(13) ?
    C10A O1A C11A . . 116.0(2) ?
    C13A O2A C12A . . 101.6(2) ?
    C12A N1A N2A . . 105.9(2) ?
    C13A N2A N1A . . 105.5(2) ?
    C15A N3A C16A . . 119.5(2) ?
    C16A N4A H2NA . . 119(2) ?
    C16A N4A H1NA . . 119(2) ?
    H2NA N4A H1NA . . 119(3) ?
    O3A N6A O4A . . 124.7(3) ?
    O3A N6A C23A . . 117.7(3) ?
    O4A N6A C23A . . 117.6(3) ?
    C2A C1A C10A . . 119.6(3) ?
    C2A C1A H1AA . . 120.2 ?
    C10A C1A H1AA . . 120.2 ?
    C1A C2A C3A . . 121.5(3) ?
    C1A C2A H2AA . . 119.2 ?
    C3A C2A H2AA . . 119.2 ?
    C4A C3A C2A . . 122.3(3) ?
    C4A C3A C8A . . 119.5(3) ?
    C2A C3A C8A . . 118.2(3) ?
    C5A C4A C3A . . 120.1(3) ?
    C5A C4A H4AA . . 120.0 ?
    C3A C4A H4AA . . 120.0 ?
    C4A C5A C6A . . 120.7(3) ?
    C4A C5A H5AA . . 119.7 ?
    C6A C5A H5AA . . 119.7 ?
    C7A C6A C5A . . 120.5(3) ?
    C7A C6A H6AA . . 119.8 ?
    C5A C6A H6AA . . 119.8 ?
    C6A C7A C8A . . 120.5(3) ?
    C6A C7A H7AA . . 119.8 ?
    C8A C7A H7AA . . 119.8 ?
    C7A C8A C9A . . 121.7(3) ?
    C7A C8A C3A . . 118.7(3) ?
    C9A C8A C3A . . 119.6(3) ?
    C10A C9A C8A . . 119.8(3) ?
    C10A C9A H9AA . . 120.1 ?
    C8A C9A H9AA . . 120.1 ?
    C9A C10A O1A . . 124.5(3) ?
    C9A C10A C1A . . 121.2(3) ?
    O1A C10A C1A . . 114.3(3) ?
    O1A C11A C12A . . 108.0(2) ?
    O1A C11A H11A . . 110.1 ?
    C12A C11A H11A . . 110.1 ?
    O1A C11A H11B . . 110.1 ?
    C12A C11A H11B . . 110.1 ?
    H11A C11A H11B . . 108.4 ?
    N1A C12A O2A . . 113.3(3) ?
    N1A C12A C11A . . 127.7(3) ?
    O2A C12A C11A . . 118.9(2) ?
    N2A C13A O2A . . 113.7(3) ?
    N2A C13A S1A . . 129.3(2) ?
    O2A C13A S1A . . 117.1(2) ?
    C18A C14A C15A . . 119.7(3) ?
    C18A C14A S1A . . 120.4(2) ?
    C15A C14A S1A . . 119.8(2) ?
    N3A C15A C14A . . 122.1(3) ?
    N3A C15A C25A . . 115.9(2) ?
    C14A C15A C25A . . 122.0(3) ?
    N4A C16A N3A . . 116.6(2) ?
    N4A C16A C17A . . 122.3(3) ?
    N3A C16A C17A . . 121.1(3) ?
    C18A C17A C16A . . 119.6(3) ?
    C18A C17A C26A . . 121.6(2) ?
    C16A C17A C26A . . 118.7(3) ?
    C17A C18A C14A . . 117.8(3) ?
    C17A C18A C19A . . 119.9(2) ?
    C14A C18A C19A . . 122.1(3) ?
    C24A C19A C20A . . 119.4(3) ?
    C24A C19A C18A . . 118.8(2) ?
    C20A C19A C18A . . 121.7(3) ?
    C19A C20A C21A . . 120.1(3) ?
    C19A C20A H20A . . 119.9 ?
    C21A C20A H20A . . 119.9 ?
    C22A C21A C20A . . 120.8(3) ?
    C22A C21A H21A . . 119.6 ?
    C20A C21A H21A . . 119.6 ?
    C23A C22A C21A . . 117.7(3) ?
    C23A C22A H22A . . 121.1 ?
    C21A C22A H22A . . 121.1 ?
    C22A C23A C24A . . 122.9(3) ?
    C22A C23A N6A . . 119.6(3) ?
    C24A C23A N6A . . 117.4(3) ?
    C23A C24A C19A . . 119.1(3) ?
    C23A C24A H24A . . 120.5 ?
    C19A C24A H24A . . 120.5 ?
    C15A C25A H25A . . 109.5 ?
    C15A C25A H25B . . 109.5 ?
    H25A C25A H25B . . 109.5 ?
    C15A C25A H25C . . 109.5 ?
    H25A C25A H25C . . 109.5 ?
    H25B C25A H25C . . 109.5 ?
    N5A C26A C17A . . 177.2(3) ?
    C13B S1B C14B . . 98.96(13) ?
    C10B O1B C11B . . 115.3(2) ?
    C12B O2B C13B . . 101.0(2) ?
    C12B N1B N2B . . 106.1(2) ?
    C13B N2B N1B . . 105.2(2) ?
    C15B N3B C16B . . 119.2(2) ?
    C16B N4B H2NB . . 125(2) ?
    C16B N4B H1NB . . 119(3) ?
    H2NB N4B H1NB . . 115(4) ?
    O4B N6B O3B . . 124.0(3) ?
    O4B N6B C23B . . 118.3(2) ?
    O3B N6B C23B . . 117.7(3) ?
    C10B C1B C2B . . 119.6(3) ?
    C10B C1B H1BA . . 120.2 ?
    C2B C1B H1BA . . 120.2 ?
    C3B C2B C1B . . 121.4(3) ?
    C3B C2B C7B . . 118.9(3) ?
    C1B C2B C7B . . 119.7(3) ?
    C4B C3B C2B . . 121.3(3) ?
    C4B C3B H3BA . . 119.4 ?
    C2B C3B H3BA . . 119.4 ?
    C3B C4B C5B . . 119.7(3) ?
    C3B C4B H4BA . . 120.1 ?
    C5B C4B H4BA . . 120.1 ?
    C6B C5B C4B . . 120.2(3) ?
    C6B C5B H5BA . . 119.9 ?
    C4B C5B H5BA . . 119.9 ?
    C5B C6B C7B . . 121.2(3) ?
    C5B C6B H6BA . . 119.4 ?
    C7B C6B H6BA . . 119.4 ?
    C8B C7B C6B . . 123.1(3) ?
    C8B C7B C2B . . 118.3(3) ?
    C6B C7B C2B . . 118.6(3) ?
    C9B C8B C7B . . 121.9(3) ?
    C9B C8B H8BA . . 119.1 ?
    C7B C8B H8BA . . 119.1 ?
    C8B C9B C10B . . 119.5(3) ?
    C8B C9B H9BA . . 120.3 ?
    C10B C9B H9BA . . 120.3 ?
    C1B C10B O1B . . 124.6(3) ?
    C1B C10B C9B . . 121.0(3) ?
    O1B C10B C9B . . 114.4(3) ?
    O1B C11B C12B . . 108.9(2) ?
    O1B C11B H11C . . 109.9 ?
    C12B C11B H11C . . 109.9 ?
    O1B C11B H11D . . 109.9 ?
    C12B C11B H11D . . 109.9 ?
    H11C C11B H11D . . 108.3 ?
    N1B C12B O2B . . 113.9(2) ?
    N1B C12B C11B . . 132.0(3) ?
    O2B C12B C11B . . 114.1(2) ?
    N2B C13B O2B . . 113.7(3) ?
    N2B C13B S1B . . 130.8(2) ?
    O2B C13B S1B . . 115.5(2) ?
    C18B C14B C15B . . 119.3(3) ?
    C18B C14B S1B . . 120.1(2) ?
    C15B C14B S1B . . 120.6(2) ?
    N3B C15B C14B . . 122.4(3) ?
    N3B C15B C25B . . 116.2(2) ?
    C14B C15B C25B . . 121.4(3) ?
    N4B C16B N3B . . 116.8(2) ?
    N4B C16B C17B . . 122.3(3) ?
    N3B C16B C17B . . 120.8(3) ?
    C18B C17B C16B . . 119.5(2) ?
    C18B C17B C26B . . 120.8(2) ?
    C16B C17B C26B . . 119.4(2) ?
    C14B C18B C17B . . 118.3(2) ?
    C14B C18B C19B . . 123.0(2) ?
    C17B C18B C19B . . 118.7(2) ?
    C24B C19B C20B . . 120.0(3) ?
    C24B C19B C18B . . 118.5(2) ?
    C20B C19B C18B . . 121.4(3) ?
    C21B C20B C19B . . 120.5(3) ?
    C21B C20B H20B . . 119.7 ?
    C19B C20B H20B . . 119.7 ?
    C22B C21B C20B . . 120.4(3) ?
    C22B C21B H21B . . 119.8 ?
    C20B C21B H21B . . 119.8 ?
    C23B C22B C21B . . 118.1(3) ?
    C23B C22B H22B . . 121.0 ?
    C21B C22B H22B . . 121.0 ?
    C22B C23B C24B . . 122.9(3) ?
    C22B C23B N6B . . 119.3(3) ?
    C24B C23B N6B . . 117.8(3) ?
    C19B C24B C23B . . 118.1(3) ?
    C19B C24B H24B . . 120.9 ?
    C23B C24B H24B . . 120.9 ?
    C15B C25B H25D . . 109.5 ?
    C15B C25B H25E . . 109.5 ?
    H25D C25B H25E . . 109.5 ?
    C15B C25B H25F . . 109.5 ?
    H25D C25B H25F . . 109.5 ?
    H25E C25B H25F . . 109.5 ?
    N5B C26B C17B . . 178.0(3) ?
loop_
    _geom_torsion_atom_site_label_1
    _geom_torsion_atom_site_label_2
    _geom_torsion_atom_site_label_3
    _geom_torsion_atom_site_label_4
    _geom_torsion_site_symmetry_1
    _geom_torsion_site_symmetry_2
    _geom_torsion_site_symmetry_3
    _geom_torsion_site_symmetry_4
    _geom_torsion
    _geom_torsion_publ_flag
    C12A N1A N2A C13A . . . . -0.5(3) ?
    C10A C1A C2A C3A . . . . -1.2(5) ?
    C1A C2A C3A C4A . . . . -176.6(3) ?
    C1A C2A C3A C8A . . . . 1.1(4) ?
    C2A C3A C4A C5A . . . . 178.8(3) ?
    C8A C3A C4A C5A . . . . 1.1(4) ?
    C3A C4A C5A C6A . . . . 1.7(5) ?
    C4A C5A C6A C7A . . . . -2.5(5) ?
    C5A C6A C7A C8A . . . . 0.5(5) ?
    C6A C7A C8A C9A . . . . -178.0(3) ?
    C6A C7A C8A C3A . . . . 2.3(4) ?
    C4A C3A C8A C7A . . . . -3.1(4) ?
    C2A C3A C8A C7A . . . . 179.1(3) ?
    C4A C3A C8A C9A . . . . 177.2(3) ?
    C2A C3A C8A C9A . . . . -0.6(4) ?
    C7A C8A C9A C10A . . . . -179.5(3) ?
    C3A C8A C9A C10A . . . . 0.1(4) ?
    C8A C9A C10A O1A . . . . 179.7(3) ?
    C8A C9A C10A C1A . . . . -0.2(4) ?
    C11A O1A C10A C9A . . . . -3.9(4) ?
    C11A O1A C10A C1A . . . . 176.0(3) ?
    C2A C1A C10A C9A . . . . 0.8(5) ?
    C2A C1A C10A O1A . . . . -179.2(3) ?
    C10A O1A C11A C12A . . . . -179.1(2) ?
    N2A N1A C12A O2A . . . . 1.3(3) ?
    N2A N1A C12A C11A . . . . -174.9(3) ?
    C13A O2A C12A N1A . . . . -1.5(3) ?
    C13A O2A C12A C11A . . . . 175.1(3) ?
    O1A C11A C12A N1A . . . . -136.7(3) ?
    O1A C11A C12A O2A . . . . 47.3(4) ?
    N1A N2A C13A O2A . . . . -0.4(3) ?
    N1A N2A C13A S1A . . . . -178.7(2) ?
    C12A O2A C13A N2A . . . . 1.1(3) ?
    C12A O2A C13A S1A . . . . 179.6(2) ?
    C14A S1A C13A N2A . . . . 36.7(3) ?
    C14A S1A C13A O2A . . . . -141.5(2) ?
    C13A S1A C14A C18A . . . . 94.8(2) ?
    C13A S1A C14A C15A . . . . -89.0(2) ?
    C16A N3A C15A C14A . . . . 3.2(4) ?
    C16A N3A C15A C25A . . . . -177.4(3) ?
    C18A C14A C15A N3A . . . . -0.6(4) ?
    S1A C14A C15A N3A . . . . -176.8(2) ?
    C18A C14A C15A C25A . . . . 180.0(3) ?
    S1A C14A C15A C25A . . . . 3.8(4) ?
    C15A N3A C16A N4A . . . . 178.0(3) ?
    C15A N3A C16A C17A . . . . -2.3(4) ?
    N4A C16A C17A C18A . . . . 178.5(3) ?
    N3A C16A C17A C18A . . . . -1.2(4) ?
    N4A C16A C17A C26A . . . . -0.6(4) ?
    N3A C16A C17A C26A . . . . 179.7(3) ?
    C16A C17A C18A C14A . . . . 3.7(4) ?
    C26A C17A C18A C14A . . . . -177.2(3) ?
    C16A C17A C18A C19A . . . . -171.9(2) ?
    C26A C17A C18A C19A . . . . 7.2(4) ?
    C15A C14A C18A C17A . . . . -2.9(4) ?
    S1A C14A C18A C17A . . . . 173.3(2) ?
    C15A C14A C18A C19A . . . . 172.7(3) ?
    S1A C14A C18A C19A . . . . -11.2(4) ?
    C17A C18A C19A C24A . . . . 111.4(3) ?
    C14A C18A C19A C24A . . . . -64.0(4) ?
    C17A C18A C19A C20A . . . . -64.7(4) ?
    C14A C18A C19A C20A . . . . 119.8(3) ?
    C24A C19A C20A C21A . . . . 0.8(4) ?
    C18A C19A C20A C21A . . . . 176.9(3) ?
    C19A C20A C21A C22A . . . . -0.9(5) ?
    C20A C21A C22A C23A . . . . 0.8(5) ?
    C21A C22A C23A C24A . . . . -0.5(5) ?
    C21A C22A C23A N6A . . . . -177.4(3) ?
    O3A N6A C23A C22A . . . . -1.7(5) ?
    O4A N6A C23A C22A . . . . 177.7(3) ?
    O3A N6A C23A C24A . . . . -178.8(3) ?
    O4A N6A C23A C24A . . . . 0.6(4) ?
    C22A C23A C24A C19A . . . . 0.4(5) ?
    N6A C23A C24A C19A . . . . 177.3(3) ?
    C20A C19A C24A C23A . . . . -0.5(4) ?
    C18A C19A C24A C23A . . . . -176.7(3) ?
    C12B N1B N2B C13B . . . . 0.4(3) ?
    C10B C1B C2B C3B . . . . 178.3(3) ?
    C10B C1B C2B C7B . . . . -0.8(4) ?
    C1B C2B C3B C4B . . . . -179.9(3) ?
    C7B C2B C3B C4B . . . . -0.8(4) ?
    C2B C3B C4B C5B . . . . -0.7(5) ?
    C3B C4B C5B C6B . . . . 1.1(5) ?
    C4B C5B C6B C7B . . . . -0.1(5) ?
    C5B C6B C7B C8B . . . . 178.8(3) ?
    C5B C6B C7B C2B . . . . -1.4(4) ?
    C3B C2B C7B C8B . . . . -178.4(3) ?
    C1B C2B C7B C8B . . . . 0.7(4) ?
    C3B C2B C7B C6B . . . . 1.9(4) ?
    C1B C2B C7B C6B . . . . -179.0(3) ?
    C6B C7B C8B C9B . . . . 179.1(3) ?
    C2B C7B C8B C9B . . . . -0.6(4) ?
    C7B C8B C9B C10B . . . . 0.5(5) ?
    C2B C1B C10B O1B . . . . 179.9(3) ?
    C2B C1B C10B C9B . . . . 0.7(4) ?
    C11B O1B C10B C1B . . . . 12.9(4) ?
    C11B O1B C10B C9B . . . . -167.9(3) ?
    C8B C9B C10B C1B . . . . -0.6(4) ?
    C8B C9B C10B O1B . . . . -179.8(3) ?
    C10B O1B C11B C12B . . . . -176.4(2) ?
    N2B N1B C12B O2B . . . . -0.3(3) ?
    N2B N1B C12B C11B . . . . 179.0(3) ?
    C13B O2B C12B N1B . . . . 0.2(3) ?
    C13B O2B C12B C11B . . . . -179.3(2) ?
    O1B C11B C12B N1B . . . . -8.7(4) ?
    O1B C11B C12B O2B . . . . 170.6(2) ?
    N1B N2B C13B O2B . . . . -0.3(3) ?
    N1B N2B C13B S1B . . . . -179.0(2) ?
    C12B O2B C13B N2B . . . . 0.1(3) ?
    C12B O2B C13B S1B . . . . 179.02(19) ?
    C14B S1B C13B N2B . . . . -2.7(3) ?
    C14B S1B C13B O2B . . . . 178.5(2) ?
    C13B S1B C14B C18B . . . . 98.0(2) ?
    C13B S1B C14B C15B . . . . -83.0(2) ?
    C16B N3B C15B C14B . . . . 2.7(4) ?
    C16B N3B C15B C25B . . . . -177.3(3) ?
    C18B C14B C15B N3B . . . . -4.4(4) ?
    S1B C14B C15B N3B . . . . 176.5(2) ?
    C18B C14B C15B C25B . . . . 175.7(3) ?
    S1B C14B C15B C25B . . . . -3.4(4) ?
    C15B N3B C16B N4B . . . . -177.0(3) ?
    C15B N3B C16B C17B . . . . 3.1(4) ?
    N4B C16B C17B C18B . . . . 172.8(3) ?
    N3B C16B C17B C18B . . . . -7.3(4) ?
    N4B C16B C17B C26B . . . . -1.8(4) ?
    N3B C16B C17B C26B . . . . 178.2(3) ?
    C15B C14B C18B C17B . . . . 0.1(4) ?
    S1B C14B C18B C17B . . . . 179.2(2) ?
    C15B C14B C18B C19B . . . . 177.7(3) ?
    S1B C14B C18B C19B . . . . -3.2(4) ?
    C16B C17B C18B C14B . . . . 5.5(4) ?
    C26B C17B C18B C14B . . . . 180.0(3) ?
    C16B C17B C18B C19B . . . . -172.3(3) ?
    C26B C17B C18B C19B . . . . 2.2(4) ?
    C14B C18B C19B C24B . . . . -86.1(3) ?
    C17B C18B C19B C24B . . . . 91.5(3) ?
    C14B C18B C19B C20B . . . . 97.7(3) ?
    C17B C18B C19B C20B . . . . -84.6(3) ?
    C24B C19B C20B C21B . . . . 0.6(4) ?
    C18B C19B C20B C21B . . . . 176.7(3) ?
    C19B C20B C21B C22B . . . . -1.2(5) ?
    C20B C21B C22B C23B . . . . 0.4(5) ?
    C21B C22B C23B C24B . . . . 1.2(5) ?
    C21B C22B C23B N6B . . . . -177.0(3) ?
    O4B N6B C23B C22B . . . . -173.0(3) ?
    O3B N6B C23B C22B . . . . 8.5(4) ?
    O4B N6B C23B C24B . . . . 8.7(4) ?
    O3B N6B C23B C24B . . . . -169.7(3) ?
    C20B C19B C24B C23B . . . . 0.8(4) ?
    C18B C19B C24B C23B . . . . -175.3(3) ?
    C22B C23B C24B C19B . . . . -1.8(4) ?
    N6B C23B C24B C19B . . . . 176.4(3) ?
loop_
    _geom_hbond_atom_site_label_D
    _geom_hbond_atom_site_label_H
    _geom_hbond_atom_site_label_A
    _geom_hbond_site_symmetry_A
    _geom_hbond_distance_DH
    _geom_hbond_distance_HA
    _geom_hbond_distance_DA
    _geom_hbond_angle_DHA
    _geom_hbond_publ_flag
    N4A H2NA N5B 2_675 0.86(4) 2.21(4) 3.025(4) 158(3) yes
    N4A H1NA N3B 2_575 0.84(4) 2.23(4) 3.056(4) 165(4) yes
    N4B H2NB N3A 2_575 0.92(4) 2.08(4) 2.991(4) 174(4) yes
    N4B H1NB N5A 2_675 0.85(5) 2.34(5) 3.157(4) 162(4) yes
    C11A H11B O1B 1_545 0.99 2.36 3.332(4) 168 yes
    C11B H11C O3B 1_455 0.99 2.60 3.173(4) 117 yes
    C21B H21B N2A 1_655 0.95 2.54 3.333(4) 142 yes
    C22A H22A N1B 1_645 0.95 2.60 3.540(4) 169 yes
    C2A H2AA Cg1 1_645 0.95 2.78 3.492(3) 133 yes
    C4A H4AA Cg2 1_645 0.95 2.62 3.457(4) 147 yes
    C7A H7AA Cg1 1_545 0.95 2.80 3.557(3) 138 yes
    C3B H3BA Cg3 2_566 0.95 2.67 3.440(3) 138 yes
    C8B H8BA Cg3 2_576 0.95 2.83 3.599(3) 139 yes
    C24A H24A Cg4 1_555 0.95 2.92 3.652(3) 135 yes
_iucr_refine_instructions_details
;
TITL mo_pp12_0m in P-1 (100K)
CELL 0.71073   9.6132   9.8928  25.7244  83.215  84.102  72.564
ZERR    4.00   0.0009   0.0010   0.0024   0.002   0.002   0.002
LATT  1
SFAC C H N O S
UNIT 104 72 24 16 4
TEMP -173.000
SIZE 0.091 0.189 0.232
L.S. 10
BOND $H
FMAP 2 1 60
ACTA
CONF
PLAN 20
OMIT -4 55
OMIT -1   3  12
OMIT -1   1   8
OMIT -1  -5   5
OMIT 1  -1   4
OMIT 1   1   7
OMIT 1  -1  10
OMIT -8  -8   3
OMIT 1  -3  15
OMIT 0   0   1
OMIT 1   5   0
OMIT -1   6  11
OMIT -1  -3   9
OMIT -8   0   2
OMIT 1   1   5
OMIT 1  -1  16
OMIT 1   5  11
OMIT 8   0   8
OMIT -1   1  22
OMIT -2   0   9
OMIT -1   6  10
OMIT -8  -2   2
OMIT -8  -2   1
OMIT 6   1  20
OMIT 6  -1  17
OMIT 3   8   6
OMIT -1   3  11
OMIT 7   5   3
OMIT 8   0   3
OMIT 3   3  10
OMIT -8  -2   3
OMIT 2   4   2
OMIT 1   1  16
OMIT 1   3  22
OMIT -1  -3   6
WGHT    0.061200    3.203000
BASF   0.09380
FVAR      10.32941
S1A   5    0.163980    0.335611    0.147807    11.00000    0.02264    0.02000 =
         0.01882   -0.00087   -0.00078   -0.00589
O1A   4    0.206944    0.363713    0.351126    11.00000    0.02204    0.04011 =
         0.01902    0.00233   -0.00217   -0.00712
O2A   4    0.130325    0.359554    0.250494    11.00000    0.02373    0.02071 =
         0.01678   -0.00057   -0.00093   -0.00348
O3A   4    0.588712    0.426540    0.301475    11.00000    0.06151    0.07836 =
         0.03446   -0.00192   -0.02885   -0.01727
O4A   4    0.366639    0.542817    0.285367    11.00000    0.05533    0.03817 =
         0.02428   -0.00831   -0.00105   -0.01228
N1A   3   -0.032469    0.569326    0.259818    11.00000    0.02901    0.02405 =
         0.02256   -0.00028   -0.00232    0.00092
N2A   3   -0.009370    0.548025    0.205757    11.00000    0.02699    0.02797 =
         0.02295   -0.00183   -0.00245    0.00222
N3A   3    0.075873    0.662428    0.035440    11.00000    0.01772    0.02801 =
         0.01555   -0.00116   -0.00167   -0.00704
N4A   3    0.207176    0.800767   -0.011113    11.00000    0.01527    0.02833 =
         0.01974    0.00217   -0.00306   -0.00716
N5A   3    0.561224    0.697339    0.034488    11.00000    0.02004    0.03866 =
         0.02684    0.00981   -0.00582   -0.01069
N6A   3    0.489038    0.469516    0.272512    11.00000    0.04411    0.03628 =
         0.02425   -0.00015   -0.01253   -0.01653
C1A   1    0.385022    0.257352    0.411115    11.00000    0.02034    0.02954 =
         0.02651   -0.00469    0.00157   -0.00841
AFIX  43
H1AA  2    0.456228    0.247322    0.382236    11.00000   -1.20000
AFIX   0
C2A   1    0.426480    0.209657    0.460624    11.00000    0.01847    0.02654 =
         0.03326   -0.00106   -0.00604   -0.00723
AFIX  43
H2AA  2    0.526900    0.164876    0.465845    11.00000   -1.20000
AFIX   0
C3A   1    0.322985    0.225407    0.504533    11.00000    0.02691    0.01757 =
         0.02726   -0.00044   -0.00528   -0.00810
C4A   1    0.364980    0.183283    0.556585    11.00000    0.03203    0.02486 =
         0.02894    0.00524   -0.01186   -0.01229
AFIX  43
H4AA  2    0.465173    0.141382    0.562864    11.00000   -1.20000
AFIX   0
C5A   1    0.260589    0.203079    0.598053    11.00000    0.04747    0.02620 =
         0.02449    0.00350   -0.01021   -0.01534
AFIX  43
H5AA  2    0.289522    0.176858    0.632927    11.00000   -1.20000
AFIX   0
C6A   1    0.112150    0.261495    0.589338    11.00000    0.04111    0.02300 =
         0.02335   -0.00101    0.00279   -0.01118
AFIX  43
H6AA  2    0.040990    0.271203    0.618227    11.00000   -1.20000
AFIX   0
C7A   1    0.068595    0.304979    0.539168    11.00000    0.02863    0.01905 =
         0.02674   -0.00224   -0.00071   -0.00695
AFIX  43
H7AA  2   -0.032356    0.344838    0.533720    11.00000   -1.20000
AFIX   0
C8A   1    0.173153    0.290693    0.495697    11.00000    0.02558    0.01462 =
         0.02298   -0.00057   -0.00273   -0.00753
C9A   1    0.131455    0.338491    0.443757    11.00000    0.02154    0.01780 =
         0.02396   -0.00071   -0.00366   -0.00458
AFIX  43
H9AA  2    0.031440    0.381875    0.437521    11.00000   -1.20000
AFIX   0
C10A  1    0.235465    0.321905    0.402862    11.00000    0.02467    0.02428 =
         0.02113   -0.00181   -0.00348   -0.00901
C11A  1    0.057797    0.419935    0.340902    11.00000    0.02274    0.02587 =
         0.02087   -0.00030   -0.00098   -0.00431
AFIX  23
H11A  2    0.012193    0.505843    0.359755    11.00000   -1.20000
H11B  2    0.005054    0.348737    0.353029    11.00000   -1.20000
AFIX   0
C12A  1    0.049590    0.456612    0.283691    11.00000    0.01841    0.02314 =
         0.02104   -0.00253    0.00087   -0.00421
C13A  1    0.085270    0.425088    0.203034    11.00000    0.01703    0.02296 =
         0.01645    0.00227   -0.00247   -0.00499
C14A  1    0.181238    0.481706    0.102952    11.00000    0.01831    0.02288 =
         0.01713   -0.00261    0.00014   -0.00621
C15A  1    0.065855    0.556037    0.071585    11.00000    0.01719    0.02753 =
         0.01602   -0.00122   -0.00050   -0.00685
C16A  1    0.202509    0.696181    0.026745    11.00000    0.01750    0.02502 =
         0.01275   -0.00249   -0.00203   -0.00496
C17A  1    0.324350    0.623873    0.056644    11.00000    0.01483    0.02624 =
         0.01508   -0.00284   -0.00145   -0.00534
C18A  1    0.312091    0.518213    0.096330    11.00000    0.01677    0.02120 =
         0.01434   -0.00485   -0.00057   -0.00257
C19A  1    0.431876    0.455373    0.132400    11.00000    0.01716    0.02097 =
         0.01977   -0.00052   -0.00273   -0.00585
C20A  1    0.571170    0.376496    0.114251    11.00000    0.02167    0.02458 =
         0.02676   -0.00235    0.00110   -0.00350
AFIX  43
H20A  2    0.590229    0.357693    0.078433    11.00000   -1.20000
AFIX   0
C21A  1    0.682394    0.325274    0.148689    11.00000    0.01802    0.02538 =
         0.03807    0.00205   -0.00115   -0.00061
AFIX  43
H21A  2    0.776384    0.270347    0.136182    11.00000   -1.20000
AFIX   0
C22A  1    0.657409    0.353595    0.201051    11.00000    0.02329    0.02857 =
         0.03694    0.00663   -0.01210   -0.00578
AFIX  43
H22A  2    0.733128    0.320070    0.224515    11.00000   -1.20000
AFIX   0
C23A  1    0.519147    0.431897    0.217715    11.00000    0.03117    0.02596 =
         0.02054    0.00130   -0.00684   -0.01198
C24A  1    0.406017    0.483557    0.184659    11.00000    0.02043    0.02102 =
         0.01977   -0.00076   -0.00184   -0.00667
AFIX  43
H24A  2    0.312087    0.537508    0.197604    11.00000   -1.20000
AFIX   0
C25A  1   -0.077014    0.521780    0.077013    11.00000    0.02089    0.03632 =
         0.02789    0.00610   -0.00587   -0.01221
AFIX 137
H25A  2   -0.143578    0.586644    0.052491    11.00000   -1.50000
H25B  2   -0.120365    0.532850    0.113009    11.00000   -1.50000
H25C  2   -0.060459    0.423460    0.069087    11.00000   -1.50000
AFIX   0
C26A  1    0.456805    0.663433    0.045486    11.00000    0.01929    0.02637 =
         0.01555    0.00225   -0.00460   -0.00409
S1B   5    0.126806    0.834186    0.216007    11.00000    0.02417    0.02049 =
         0.01790    0.00207    0.00135   -0.00549
O1B   4   -0.156049    1.219735    0.390597    11.00000    0.03129    0.02387 =
         0.02146   -0.00243    0.00615   -0.00763
O2B   4   -0.002869    0.946523    0.303086    11.00000    0.01894    0.02324 =
         0.01626    0.00147   -0.00177   -0.00260
O3B   4    0.665411    1.042642    0.296573    11.00000    0.04269    0.04237 =
         0.05517   -0.00435   -0.03205   -0.00903
O4B   4    0.444770    1.168892    0.282405    11.00000    0.03320    0.03891 =
         0.03988   -0.01687   -0.00821   -0.00321
N1B   3   -0.058381    1.180334    0.284314    11.00000    0.02977    0.02677 =
         0.02173   -0.00237    0.00489   -0.00519
N2B   3    0.011359    1.113816    0.238403    11.00000    0.03043    0.02466 =
         0.02022   -0.00050    0.00540   -0.00635
N3B   3    0.058239    1.052580    0.074280    11.00000    0.01404    0.02521 =
         0.01716   -0.00066   -0.00220   -0.00539
N4B   3    0.195121    1.162240    0.015151    11.00000    0.01547    0.03745 =
         0.02015    0.00710   -0.00299   -0.00977
N5B   3    0.552585    1.073944    0.058767    11.00000    0.02001    0.03455 =
         0.02611    0.00513   -0.00439   -0.00942
N6B   3    0.550259    1.065240    0.276064    11.00000    0.02931    0.02801 =
         0.02418    0.00182   -0.00982   -0.01009
C1B   1   -0.188234    1.123364    0.481240    11.00000    0.01745    0.01924 =
         0.02367   -0.00318    0.00055   -0.00419
AFIX  43
H1BA  2   -0.144387    1.028241    0.472774    11.00000   -1.20000
AFIX   0
C2B   1   -0.239773    1.151718    0.533851    11.00000    0.01774    0.02187 =
         0.02467   -0.00633   -0.00137   -0.00763
C3B   1   -0.230489    1.040139    0.574247    11.00000    0.02321    0.02275 =
         0.02375   -0.00527   -0.00120   -0.00624
AFIX  43
H3BA  2   -0.188913    0.944377    0.566200    11.00000   -1.20000
AFIX   0
C4B   1   -0.280636    1.067890    0.625006    11.00000    0.02653    0.02942 =
         0.02208   -0.00073   -0.00272   -0.01060
AFIX  43
H4BA  2   -0.274522    0.991632    0.651669    11.00000   -1.20000
AFIX   0
C5B   1   -0.341308    1.210025    0.637477    11.00000    0.03117    0.03613 =
         0.02144   -0.01027    0.00191   -0.01152
AFIX  43
H5BA  2   -0.374413    1.229280    0.672673    11.00000   -1.20000
AFIX   0
C6B   1   -0.352496    1.319926    0.599021    11.00000    0.02744    0.02606 =
         0.02808   -0.01232    0.00405   -0.00894
AFIX  43
H6BA  2   -0.393503    1.415024    0.607889    11.00000   -1.20000
AFIX   0
C7B   1   -0.304044    1.294549    0.546190    11.00000    0.01783    0.02223 =
         0.02772   -0.00744    0.00198   -0.00612
C8B   1   -0.315939    1.404867    0.505179    11.00000    0.02324    0.01938 =
         0.03452   -0.00557    0.00179   -0.00630
AFIX  43
H8BA  2   -0.359355    1.500691    0.512891    11.00000   -1.20000
AFIX   0
C9B   1   -0.266581    1.377180    0.454734    11.00000    0.02240    0.02026 =
         0.03102    0.00113    0.00116   -0.00669
AFIX  43
H9BA  2   -0.275237    1.453077    0.427791    11.00000   -1.20000
AFIX   0
C10B  1   -0.202296    1.234392    0.442796    11.00000    0.02031    0.02398 =
         0.02098   -0.00324    0.00459   -0.00701
C11B  1   -0.119419    1.079629    0.375796    11.00000    0.02340    0.02447 =
         0.01968   -0.00036   -0.00032   -0.00761
AFIX  23
H11C  2   -0.206892    1.045081    0.380617    11.00000   -1.20000
H11D  2   -0.044078    1.015453    0.398084    11.00000   -1.20000
AFIX   0
C12B  1   -0.062674    1.079339    0.319707    11.00000    0.01752    0.02554 =
         0.01800   -0.00109   -0.00080   -0.00617
C13B  1    0.040336    0.979233    0.251743    11.00000    0.01901    0.02521 =
         0.01493    0.00273    0.00041   -0.00831
C14B  1    0.155467    0.927369    0.154520    11.00000    0.01912    0.01913 =
         0.01642   -0.00117   -0.00022   -0.00395
C15B  1    0.043595    0.976302    0.119710    11.00000    0.01829    0.02170 =
         0.02072   -0.00245    0.00024   -0.00671
C16B  1    0.187953    1.079756    0.059829    11.00000    0.01590    0.02383 =
         0.01710   -0.00245   -0.00104   -0.00565
C17B  1    0.308680    1.022416    0.090947    11.00000    0.01248    0.02024 =
         0.01818   -0.00140   -0.00092   -0.00391
C18B  1    0.290189    0.950480    0.139890    11.00000    0.01842    0.01594 =
         0.01754   -0.00193   -0.00263   -0.00275
C19B  1    0.413881    0.906624    0.175183    11.00000    0.01714    0.02181 =
         0.01857    0.00262   -0.00094   -0.00747
C20B  1    0.525841    0.780753    0.170608    11.00000    0.02282    0.02325 =
         0.02620   -0.00043   -0.00354   -0.00466
AFIX  43
H20B  2    0.521947    0.718207    0.145830    11.00000   -1.20000
AFIX   0
C21B  1    0.643032    0.745364    0.201726    11.00000    0.02040    0.02592 =
         0.03358   -0.00039   -0.00524   -0.00001
AFIX  43
H21B  2    0.717732    0.657874    0.198760    11.00000   -1.20000
AFIX   0
C22B  1    0.651839    0.837367    0.237306    11.00000    0.01840    0.03008 =
         0.02495    0.00662   -0.00641   -0.00502
AFIX  43
H22B  2    0.732169    0.814594    0.258659    11.00000   -1.20000
AFIX   0
C23B  1    0.540655    0.962478    0.240672    11.00000    0.02254    0.02509 =
         0.01695    0.00082   -0.00432   -0.00765
C24B  1    0.419826    0.999352    0.210776    11.00000    0.01924    0.02168 =
         0.01980    0.00226   -0.00465   -0.00319
AFIX  43
H24B  2    0.343699    1.085459    0.214633    11.00000   -1.20000
AFIX   0
C25B  1   -0.100526    0.944684    0.131923    11.00000    0.02173    0.03424 =
         0.02666    0.00492   -0.00318   -0.01220
AFIX 137
H25D  2   -0.159731    0.977868    0.101564    11.00000   -1.50000
H25E  2   -0.152357    0.993708    0.162339    11.00000   -1.50000
H25F  2   -0.083375    0.841878    0.139821    11.00000   -1.50000
AFIX   0
C26B  1    0.445203    1.049660    0.073771    11.00000    0.01827    0.02356 =
         0.01899    0.00299   -0.00529   -0.00437
H2NA  2    0.284286    0.829140   -0.015911    11.00000    0.02465
H1NA  2    0.128955    0.850748   -0.023513    11.00000    0.02707
H2NB  2    0.115785    1.215858   -0.001916    11.00000    0.03979
H1NB  2    0.275665    1.183514    0.005371    11.00000    0.03840
HKLF 5
REM  mo_pp12_0m in P-1 (100K)
REM R1 =  0.0569 for   9017 Fo > 4sig(Fo)  and  0.0664 for all  10477 data
REM    686 parameters refined using      0 restraints
WGHT      0.0612      3.2031
REM Highest difference peak  0.348,  deepest hole -0.363,  1-sigma level  0.077
Q1    1  -0.2996  1.2183  0.5377  11.00000  0.05    0.35
Q2    1   0.0008  0.5274  0.0797  11.00000  0.05    0.34
Q3    1   0.3828  0.2161  0.4837  11.00000  0.05    0.33
Q4    1   0.3802  0.4938  0.1173  11.00000  0.05    0.33
Q5    1  -0.3259  1.3369  0.5207  11.00000  0.05    0.32
Q6    1   0.3493  0.9413  0.1611  11.00000  0.05    0.32
Q7    1   0.2426  0.2586  0.5014  11.00000  0.05    0.32
Q8    1   0.3323  0.5340  0.0620  11.00000  0.05    0.32
Q9    1   0.2230  0.7563  0.2246  11.00000  0.05    0.32
Q10   1  -0.2426  1.1532  0.5013  11.00000  0.05    0.31
Q11   1   0.4264  0.4960  0.1586  11.00000  0.05    0.30
Q12   1   0.1211  0.2904  0.5162  11.00000  0.05    0.30
Q13   1   0.2575  0.3532  0.1551  11.00000  0.05    0.30
Q14   1   0.1295  0.4973  0.0835  11.00000  0.05    0.30
Q15   1   0.0118  0.7137  0.0227  11.00000  0.05    0.30
Q16   1   0.2574  0.4857  0.1021  11.00000  0.05    0.29
Q17   1   0.0268  0.8185  0.2052  11.00000  0.05    0.29
Q18   1   0.5721  0.8187  0.2964  11.00000  0.05    0.29
Q19   1   0.1005  0.9781  0.1421  11.00000  0.05    0.29
Q20   1   0.4399  0.9678  0.1815  11.00000  0.05    0.29
;
