# Supplementary material for: 2-Amino-6-methyl-5-{5-[(naphthalen-2-yl­oxy)meth­yl]-1,3,4-oxadiazol-2-ylsulfan­yl}-4-(3-nitro­phen­yl)pyridine-3-carbonitrile
Source: Acta Crystallogr Sect E Struct Rep Online. 2013 Mar 6;69(Pt 4):o491–2. doi: 10.1107/S1600536813005837 (PMC3629525; doi:10.1107/S1600536813005837)
Supplement: Supplementary file 2 [file e-69-0o491-Isup2.hkl]

# 
# h,k,l, Fc-squared, Fo-squared, sigma(Fo-squared) and status flag 
# 
data_I
_shelx_title ' mo_pp12_0m in P-1 (100K)' 
_shelx_refln_list_code          4 
_shelx_F_calc_maximum      277.43 
_exptl_crystal_F_000      1056.00 
_reflns_d_resolution_high  0.7965 
 
loop_ 
 _symmetry_equiv_pos_as_xyz 
 'x, y, z' 
 '-x, -y, -z' 
 
_cell_length_a     9.6132 
_cell_length_b     9.8928 
_cell_length_c    25.7244 
_cell_angle_alpha  83.215 
_cell_angle_beta   84.102 
_cell_angle_gamma  72.564 
 
_shelx_F_squared_multiplier     1.000 
 
loop_ 
 _refln_index_h 
 _refln_index_k 
 _refln_index_l 
 _refln_F_squared_calc 
 _refln_F_squared_meas 
 _refln_F_squared_sigma 
 _refln_observed_status 
   1   0   0      946.27      999.93     17.03 o 
   2   0   0     1098.49     1066.69     19.26 o 
   3   0   0       60.83       36.53      2.77 o 
   4   0   0      966.26      869.91     13.71 o 
   5   0   0      174.14      168.21      5.07 o 
   6   0   0      391.66      363.50      7.77 o 
   7   0   0      106.25      160.04     10.12 o 
   8   0   0     2015.05     1849.20     32.03 o 
   9   0   0      171.35      169.91     10.44 o 
  10   0   0      233.91      206.46     14.81 o 
  11   0   0       13.77       20.33      9.71 o 
 -11   1   0        4.78        3.34     11.17 o 
 -10   1   0      261.55      297.07     19.54 o 
  -9   1   0      443.14      414.63     21.55 o 
  -8   1   0      126.97      125.74     10.22 o 
  -7   1   0      423.02      433.20     12.38 o 
  -6   1   0       15.61       10.71      2.72 o 
  -5   1   0       90.99       88.35      4.26 o 
  -4   1   0      135.84      127.72      4.30 o 
  -3   1   0      228.30      236.71      5.45 o 
  -2   1   0       43.94       59.51      2.96 o 
  -1   1   0       27.58       32.78      2.80 o 
   0   1   0      199.35      173.99      6.09 o 
   1   1   0      775.89      682.22     21.97 o 
   2   1   0      996.37      834.25     18.70 o 
   3   1   0     2403.61     2558.20     39.50 o 
   4   1   0     3090.55     3133.32     47.82 o 
   5   1   0        0.08       -3.91      8.63 o 
   6   1   0      173.34      175.92      8.12 o 
   7   1   0      254.70      251.46      8.16 o 
   8   1   0       29.80       24.87      6.07 o 
   9   1   0      102.40      105.43      7.02 o 
  10   1   0       68.60       75.20      7.92 o 
  11   1   0      100.24       89.88     12.01 o 
 -10   2   0       35.78       28.03     10.33 o 
  -9   2   0      386.16      383.85     20.58 o 
  -8   2   0     1312.98     1267.66     30.95 o 
  -7   2   0      378.47      390.57     15.96 o 
  -6   2   0      136.63      153.24      7.92 o 
  -5   2   0       38.06       21.26      3.28 o 
  -4   2   0     4521.11     4556.42     58.65 o 
  -3   2   0     1393.14     1485.12     32.67 o 
  -2   2   0     2146.62     2249.02     40.40 o 
  -1   2   0      423.06      379.36     53.67 o 
   0   2   0     5933.95     6547.85    162.49 o 
   1   2   0     3981.65     3966.88     99.64 o 
   2   2   0    76965.98    75065.42   1763.24 o 
   4   2   0       60.46       40.89      9.61 o 
   5   2   0      209.24      201.57      6.43 o 
   6   2   0      533.81      490.87     11.26 o 
   7   2   0        1.19        4.82      2.81 o 
   8   2   0       75.75       96.63      6.60 o 
   9   2   0       22.70       17.60      4.71 o 
  10   2   0      220.11      232.21     12.22 o 
  11   2   0       42.20       25.67      6.49 o 
 -10   3   0       46.19       33.56     10.71 o 
  -9   3   0       39.87       36.26      9.49 o 
  -8   3   0      330.82      330.61     19.36 o 
  -7   3   0      372.46      415.20     13.72 o 
  -6   3   0      817.33      750.63     16.03 o 
  -5   3   0       40.78       49.81      5.75 o 
  -4   3   0       13.01        9.85      2.43 o 
  -3   3   0      136.23      141.85     12.97 o 
  -2   3   0     3302.21     3544.73     54.23 o 
   0   3   0     1007.44     1078.27     25.30 o 
   1   3   0     4393.57     5123.08    159.63 o 
   2   3   0    14497.20    14121.12    285.26 o 
   3   3   0      687.93      689.49     12.35 o 
   4   3   0       25.97       36.45      4.34 o 
   5   3   0       58.53      121.69     10.37 o 
   6   3   0      550.52      537.82     11.35 o 
   7   3   0        8.64       38.99      9.60 o 
   8   3   0      395.76      383.27     12.11 o 
   9   3   0       87.72       77.72      6.25 o 
  10   3   0      152.14      167.89      9.13 o 
  11   3   0       74.95       93.01     11.63 o 
  -9   4   0        1.83       -6.39     12.47 o 
  -8   4   0       11.87       25.24      7.69 o 
  -7   4   0      331.29      314.32     14.35 o 
  -6   4   0       48.19       37.95      6.50 o 
  -5   4   0      896.87      851.99     20.28 o 
  -4   4   0      267.89      265.03     11.01 o 
  -3   4   0      494.59      454.29     11.78 o 
  -2   4   0     5025.46     5410.24     81.32 o 
  -1   4   0      708.85      749.06     22.85 o 
   0   4   0       51.67       56.92      3.88 o 
   1   4   0      943.93      979.06     29.47 o 
   2   4   0     2197.09     2374.44    115.85 o 
   3   4   0     1184.26     1094.17     18.60 o 
   4   4   0     1630.21     1546.77     26.26 o 
   5   4   0     1968.19     1819.68     53.06 o 
   6   4   0        5.89        2.58      4.61 o 
   7   4   0        0.09       -1.11      5.79 o 
   8   4   0      208.03      266.94     12.14 o 
   9   4   0      278.29      247.71     11.56 o 
  10   4   0       52.78       41.11      5.18 o 
  11   4   0       10.82        8.09      6.82 o 
  -9   5   0       25.80       28.77     13.07 o 
  -8   5   0       21.34       20.76      7.80 o 
  -7   5   0       73.04       81.70     10.54 o 
  -6   5   0       70.22       76.54      7.68 o 
  -5   5   0       54.36       39.70      6.13 o 
  -4   5   0      785.74      766.44     17.99 o 
  -3   5   0     1871.64     1957.43     29.67 o 
  -2   5   0        6.65        4.23      5.01 o 
  -1   5   0      481.79      506.98      9.51 o 
   0   5   0       80.38       59.68      2.69 o 
   2   5   0        4.19        4.62      2.76 o 
   3   5   0      405.27      382.14     21.62 o 
   4   5   0     1005.67      966.44     19.55 o 
   5   5   0     1275.83     1349.56     20.74 o 
   6   5   0        1.61        8.87      7.84 o 
   7   5   0       30.09       43.57      6.40 o 
   8   5   0      456.70      366.63     13.86 o 
   9   5   0      147.12      131.70     12.30 o 
  10   5   0      161.80      164.21     11.07 o 
  11   5   0      234.47      320.98     15.40 o 
  -8   6   0       54.88       81.97      9.60 o 
  -7   6   0        0.67       -7.02      5.31 o 
  -6   6   0        3.10       -2.11      5.01 o 
  -5   6   0      126.96      124.07      8.44 o 
  -4   6   0      447.48      371.61     11.76 o 
  -3   6   0      718.96      763.88     24.68 o 
  -1   6   0        9.11       11.92      2.54 o 
   0   6   0     1250.55     1288.37     18.12 o 
   1   6   0      394.25      388.02     14.92 o 
   2   6   0      527.75      547.78     31.16 o 
   3   6   0      157.96      206.25     10.94 o 
   4   6   0      124.79      118.44      4.19 o 
   5   6   0      113.99      105.57      3.77 o 
   6   6   0      578.44      592.40     14.34 o 
   7   6   0      199.69      206.19     10.68 o 
   8   6   0      150.14      165.33     13.54 o 
   9   6   0       31.35       10.82      5.84 o 
  10   6   0       70.98       84.00     10.85 o 
  11   6   0      399.20      427.92     16.61 o 
  -7   7   0        0.06       -2.30      5.44 o 
  -6   7   0      128.09      125.21     10.38 o 
  -5   7   0       76.70       53.01      8.98 o 
  -4   7   0      478.50      425.32     18.69 o 
  -3   7   0      356.72      284.92     15.15 o 
  -2   7   0      262.61      262.62     10.64 o 
  -1   7   0      375.04      425.77     14.85 o 
   0   7   0     1184.94     1249.11     21.83 o 
   1   7   0       27.57      120.08      8.27 o 
   2   7   0      344.95      382.85     21.16 o 
   3   7   0      195.41      293.52     52.68 o 
   4   7   0     2178.54     2043.53     43.06 o 
   5   7   0      119.61      116.80      4.87 o 
   6   7   0       19.04       21.99      3.59 o 
   7   7   0      571.54      652.20     17.30 o 
   8   7   0       31.76       25.95      6.39 o 
   9   7   0       88.51       76.72      8.84 o 
  10   7   0      197.42      258.69     13.30 o 
  11   7   0       79.40       83.07      8.93 o 
  -6   8   0       51.65       40.98      9.81 o 
  -5   8   0      106.96      102.80     16.22 o 
  -4   8   0        3.88        4.82      5.88 o 
  -3   8   0      178.01      199.32     13.34 o 
  -2   8   0     1121.43     1098.41     29.41 o 
  -1   8   0      566.82      590.77     16.40 o 
   0   8   0     2728.75     2751.04     50.80 o 
   1   8   0        0.25        1.16      2.58 o 
   2   8   0       27.29       43.15      6.41 o 
   3   8   0       41.04       44.09      8.83 o 
   4   8   0      106.08      111.98     10.09 o 
   5   8   0       48.08       62.36      3.71 o 
   6   8   0       11.18        7.42      2.67 o 
   7   8   0       12.44       15.87      3.91 o 
   8   8   0      822.35      861.97     24.49 o 
   9   8   0      112.97      102.70      9.90 o 
  10   8   0      727.69      723.61     20.59 o 
  11   8   0       10.98       10.54      5.93 o 
  -5   9   0        1.78        1.25      6.93 o 
  -4   9   0       28.99       20.64      7.15 o 
  -3   9   0       43.46       19.72      6.93 o 
  -2   9   0       43.31       33.85      6.81 o 
  -1   9   0      105.62       94.74      8.55 o 
   0   9   0        0.05       -0.90      3.63 o 
   1   9   0       17.47       26.24      5.53 o 
   2   9   0       50.50      101.92     29.30 o 
   3   9   0      246.34      232.97      9.89 o 
   4   9   0      222.73      230.03     14.73 o 
   5   9   0      642.13      634.88     19.11 o 
   6   9   0      679.24      612.15     22.27 o 
   7   9   0       82.56       90.51      5.96 o 
   8   9   0       27.75       13.30      3.97 o 
   9   9   0       53.16       69.35      6.68 o 
  10   9   0       29.89       26.35      5.53 o 
  -3  10   0       81.83      144.74     12.70 o 
  -2  10   0        0.38       -4.31      6.42 o 
  -1  10   0       10.43       16.30      5.95 o 
   0  10   0      583.10      619.07     25.36 o 
   1  10   0      288.68      270.98     20.11 o 
   2  10   0      168.51      178.27      8.04 o 
   3  10   0       13.04       38.62      5.46 o 
   4  10   0        2.59       20.44     13.00 o 
   5  10   0       22.89       28.67     14.04 o 
   6  10   0      548.66      518.96     30.34 o 
   7  10   0        9.79       10.40      5.16 o 
   8  10   0      547.75      536.71     14.04 o 
   9  10   0      139.99      142.00      7.77 o 
  -2  11   0       32.70       39.66      9.87 o 
  -1  11   0        8.54        3.88      9.46 o 
   0  11   0        6.71        2.04      5.51 o 
   1  11   0       46.90       49.13      6.59 o 
   2  11   0      151.12      156.18      8.78 o 
   3  11   0       93.56      111.73     17.84 o 
   4  11   0      101.19      103.52     15.26 o 
   5  11   0      102.54      121.15      9.80 o 
   6  11   0      102.59      130.57     10.97 o 
   7  11   0      154.28      162.97     14.28 o 
   8  11   0      186.37      195.10      9.08 o 
   1  12   0        2.51        6.19      6.25 o 
   2  12   0        0.17       -2.69      8.36 o 
   3  12   0       10.40       25.53      5.36 o 
   4  12   0      500.92      475.62     27.49 o 
   5  12   0       88.21      109.22     10.37 o 
   6  12   0      151.89      158.32     12.15 o 
  -5 -12   1       69.73       61.71      9.06 o 
  -4 -12   1      396.49      404.75     13.41 o 
  -3 -12   1       11.75       26.31      5.31 o 
  -2 -12   1        5.41        8.34      5.64 o 
  -1 -12   1      380.46      401.48     26.36 o 
  -8 -11   1      146.66      175.92     11.39 o 
  -7 -11   1      111.95      115.66      8.51 o 
  -6 -11   1       63.12      114.72      9.11 o 
  -5 -11   1       25.08       29.25     15.79 o 
  -4 -11   1      319.72      321.51     16.16 o 
  -3 -11   1       46.95       72.91      5.99 o 
  -1 -11   1       73.17       66.43      7.30 o 
   0 -11   1        8.51       10.89      5.67 o 
   1 -11   1       10.85       11.76      6.13 o 
   2 -11   1       73.41       92.26     10.74 o 
  -9 -10   1        4.28        7.02      4.06 o 
  -8 -10   1      137.85      149.42      7.50 o 
  -7 -10   1       16.32       13.43      4.63 o 
  -6 -10   1      350.52      328.55     11.48 o 
  -5 -10   1      590.42      636.35     23.24 o 
  -4 -10   1       50.96       50.37      6.83 o 
  -3 -10   1       66.58       69.71     16.23 o 
  -2 -10   1     1449.98     1433.95     34.36 o 
  -1 -10   1       29.18       38.80      6.21 o 
   0 -10   1       29.13       22.72      5.70 o 
   1 -10   1      318.72      318.37     14.91 o 
   2 -10   1       16.35       38.23     11.14 o 
   3 -10   1       44.70       70.57      9.90 o 
 -10  -9   1       18.69       31.36      5.33 o 
  -9  -9   1      127.96      169.07      8.41 o 
  -8  -9   1       51.71       53.01      5.58 o 
  -7  -9   1      272.76      278.60     12.63 o 
  -6  -9   1       60.62       91.00      6.32 o 
  -5  -9   1        0.01        6.59      4.74 o 
  -4  -9   1      370.85      418.30     11.09 o 
  -3  -9   1      277.89      311.13     15.71 o 
  -2  -9   1      413.25      427.08     15.11 o 
  -1  -9   1      183.31      183.92      8.13 o 
   0  -9   1        0.23       -3.65      3.90 o 
   1  -9   1       27.09       29.70      6.06 o 
   2  -9   1       24.72       25.82      6.38 o 
   3  -9   1      266.55      257.51     15.66 o 
   4  -9   1       94.33      115.29     11.92 o 
   5  -9   1       57.51       60.98     10.45 o 
 -10  -8   1       57.84       58.93     14.70 o 
  -9  -8   1       15.63       12.43      4.72 o 
  -8  -8   1      194.37      209.57      9.51 o 
  -7  -8   1       16.29       17.23      3.84 o 
  -6  -8   1        0.81        4.59      2.74 o 
  -5  -8   1      225.04      251.71     10.27 o 
  -4  -8   1        4.75       14.42      3.68 o 
  -3  -8   1     3903.10     3775.12     79.64 o 
  -2  -8   1      319.63      304.91      9.41 o 
  -1  -8   1     1641.69     1637.14     31.65 o 
   0  -8   1     1688.73     1728.51     34.33 o 
   1  -8   1      286.60      319.47     12.69 o 
   2  -8   1       50.24       36.25      8.89 o 
   3  -8   1      621.74      631.70     21.63 o 
   4  -8   1      170.05      146.75     12.55 o 
   5  -8   1       30.81       25.80      7.68 o 
   6  -8   1      324.42      335.57     20.53 o 
 -11  -7   1        5.28       14.56      5.82 o 
 -10  -7   1       10.89        9.44      6.12 o 
  -9  -7   1        1.16        5.98      4.40 o 
  -8  -7   1      352.52      355.50     15.64 o 
  -7  -7   1       34.59       59.60      8.12 o 
  -6  -7   1       18.29       25.53      3.82 o 
  -5  -7   1      410.35      426.63     10.48 o 
  -4  -7   1      629.70      587.22     12.61 o 
  -3  -7   1       36.17       65.26     14.21 o 
  -2  -7   1        3.29        6.67      3.88 o 
  -1  -7   1      560.53      611.72     12.05 o 
   0  -7   1      460.37      483.20     18.67 o 
   1  -7   1      330.55      355.51     13.49 o 
   2  -7   1      236.53      277.50     10.98 o 
   3  -7   1       83.55       98.23      9.33 o 
   4  -7   1      279.60      295.89     15.56 o 
   5  -7   1      157.13      142.56     15.50 o 
   6  -7   1        0.15        7.68      4.75 o 
   7  -7   1       14.97        1.32      5.50 o 
 -11  -6   1       10.62       10.02      7.01 o 
 -10  -6   1      731.92      671.07     19.89 o 
  -9  -6   1       76.47       75.49      7.43 o 
  -8  -6   1      313.75      354.80     13.41 o 
  -7  -6   1      103.98      107.91      7.60 o 
  -6  -6   1       63.94       73.83      8.47 o 
  -5  -6   1       38.43       40.23      3.12 o 
  -4  -6   1     7670.21     7396.35     89.17 o 
  -3  -6   1      480.78      473.28     19.49 o 
  -2  -6   1      692.24      825.80     28.58 o 
  -1  -6   1     2074.15     2030.14     37.36 o 
   0  -6   1     1216.28     1060.90     15.23 o 
   1  -6   1      284.24      251.30     10.55 o 
   3  -6   1      532.12      520.97     15.37 o 
   4  -6   1       26.90       16.74      4.45 o 
   5  -6   1       22.10       17.89      5.11 o 
   6  -6   1      511.63      482.07     16.17 o 
   7  -6   1        0.18      -10.61      5.31 o 
   8  -6   1      425.70      397.04     17.94 o 
 -11  -5   1      199.51      231.78     16.33 o 
 -10  -5   1       62.28       66.37      7.80 o 
  -9  -5   1        3.72        7.52      5.07 o 
  -8  -5   1      128.87       86.08      8.34 o 
  -7  -5   1      625.60      690.04     22.55 o 
  -5  -5   1      985.17     1038.92     15.56 o 
  -4  -5   1       44.39       47.84      3.67 o 
  -3  -5   1      571.68      712.84     54.60 o 
  -2  -5   1      778.37      687.08     73.26 o 
  -1  -5   1     1843.67     1834.51     58.96 o 
   0  -5   1     2609.88     2741.51     37.98 o 
   1  -5   1      317.06      351.51      8.48 o 
   2  -5   1       44.25       76.49     12.40 o 
   3  -5   1       67.04       71.87      5.08 o 
   4  -5   1      591.01      657.04     15.28 o 
   5  -5   1      431.65      426.43     26.19 o 
   6  -5   1      222.65      233.72     12.43 o 
   7  -5   1       98.43       79.36      8.71 o 
   8  -5   1        0.90       -4.03      6.69 o 
   9  -5   1        3.18        0.60      9.90 o 
 -11  -4   1       29.40       20.88      5.58 o 
 -10  -4   1      197.26      182.26      9.03 o 
  -9  -4   1        4.44       -2.24      3.23 o 
  -8  -4   1      292.24      306.07     12.86 o 
  -7  -4   1        4.28        0.96      3.95 o 
  -6  -4   1     1469.91     1340.85     28.62 o 
  -5  -4   1      157.07      159.14      6.55 o 
  -4  -4   1       10.80       22.27      2.76 o 
  -3  -4   1      334.78      391.31     14.22 o 
  -2  -4   1     8012.39     7781.57    133.63 o 
  -1  -4   1       25.66       52.72      6.53 o 
   0  -4   1       85.49       68.20      3.65 o 
   1  -4   1     1454.97     1368.22     26.15 o 
   2  -4   1        8.05       22.38      9.68 o 
   3  -4   1      152.22      189.38      7.05 o 
   4  -4   1      154.24      136.94      8.14 o 
   5  -4   1      698.53      658.30     17.21 o 
   6  -4   1        4.55       -1.07      4.06 o 
   7  -4   1        3.37       20.70      6.06 o 
   8  -4   1       61.02       67.54     13.68 o 
   9  -4   1      283.44      324.32     20.52 o 
 -11  -3   1       20.64       60.08      7.42 o 
 -10  -3   1     1000.05      963.63     22.72 o 
  -9  -3   1      184.51      175.24      8.66 o 
  -8  -3   1       71.81       68.04      6.27 o 
  -7  -3   1      223.22      196.35     13.87 o 
  -6  -3   1      120.26      131.74      9.32 o 
  -5  -3   1      372.24      363.37     12.12 o 
  -4  -3   1      481.33      407.53     12.84 o 
  -3  -3   1     1366.32     1167.87     35.57 o 
  -2  -3   1     6862.50     6635.43    114.28 o 
  -1  -3   1    13868.88    15763.77    388.30 o 
   0  -3   1     4702.75     4791.29     69.54 o 
   2  -3   1      193.34      243.06      9.02 o 
   3  -3   1        1.19        1.70      2.22 o 
   4  -3   1      216.89      250.13      7.14 o 
   5  -3   1      246.06      261.32      8.92 o 
   6  -3   1      292.96      378.28     11.35 o 
   7  -3   1      602.43      628.09     15.32 o 
   8  -3   1     1101.93     1048.93     56.70 o 
   9  -3   1       32.01       22.32      9.10 o 
  10  -3   1       78.25       58.20     11.98 o 
 -11  -2   1        0.04        2.34      6.86 o 
 -10  -2   1       34.93       46.28      6.87 o 
  -9  -2   1       20.47       15.36      4.43 o 
  -7  -2   1      107.30      102.75      6.35 o 
  -6  -2   1      147.50      159.54     11.80 o 
  -5  -2   1      293.06      325.32      8.89 o 
  -4  -2   1      613.99      544.03     10.18 o 
  -2  -2   1     1267.87     1593.50     36.15 o 
  -1  -2   1       17.97       45.67      2.59 o 
   0  -2   1     1769.33     2146.13     42.21 o 
   1  -2   1       58.01       84.14      6.24 o 
   2  -2   1    12377.33    12693.23    203.90 o 
   3  -2   1     3389.46     3103.67     46.27 o 
   4  -2   1       41.50       68.38      3.83 o 
   5  -2   1        5.50       -4.00      2.00 o 
   6  -2   1       92.57       91.54      5.58 o 
   7  -2   1       35.80       32.54      5.17 o 
   8  -2   1     2846.43     2987.09     59.53 o 
   9  -2   1        0.71      -12.30      7.16 o 
  10  -2   1       31.46       44.53     11.13 o 
 -11  -1   1       25.40       14.78      8.26 o 
 -10  -1   1      407.57      395.33     14.51 o 
  -9  -1   1      177.02      181.76      9.46 o 
  -8  -1   1      115.41      103.73      6.65 o 
  -7  -1   1      116.39      120.25      6.20 o 
  -6  -1   1       14.27       31.54      6.83 o 
  -5  -1   1     3202.24     3095.55     44.28 o 
  -4  -1   1      635.77      639.24     12.47 o 
  -3  -1   1      980.44      955.56     15.12 o 
  -2  -1   1      259.87      271.05      5.88 o 
  -1  -1   1        8.90       -8.24      4.12 o 
   0  -1   1      448.46      406.71      9.30 o 
   1  -1   1      914.80      933.10     60.86 o 
   2  -1   1      989.94     1050.06     19.06 o 
   3  -1   1     2140.43     2188.91     31.45 o 
   4  -1   1       15.62       12.48      3.45 o 
   5  -1   1      110.29       88.96      4.36 o 
   6  -1   1        0.03        0.76      2.16 o 
   7  -1   1      470.96      468.79     10.54 o 
   8  -1   1     1125.83     1085.28     27.28 o 
   9  -1   1      192.05      207.35     13.17 o 
  10  -1   1      476.40      516.78     26.90 o 
  11  -1   1      165.42      209.69     17.72 o 
 -11   0   1       38.91       36.74     10.35 o 
 -10   0   1      124.28      125.93     11.16 o 
  -9   0   1       27.06       13.20      6.43 o 
  -8   0   1       91.85      162.29      8.88 o 
  -7   0   1        3.00        0.77     11.71 o 
  -6   0   1        6.27       -0.53      2.55 o 
  -5   0   1      301.37      275.45      6.10 o 
  -4   0   1     1002.24      908.77     13.98 o 
  -3   0   1     1105.55     1119.28     17.11 o 
  -2   0   1    14819.49    15713.20    222.23 o 
  -1   0   1     5202.71     4798.05     77.55 o 
   0   0   1      149.33       -0.45      0.22 o 
   1   0   1     7089.99     6377.16    103.83 o 
   2   0   1      522.07      784.20     14.90 o 
   3   0   1     3551.17     3301.03     49.88 o 
   4   0   1      340.87      348.94      8.93 o 
   5   0   1      167.10      146.29      4.90 o 
   6   0   1        0.91       -4.31      2.15 o 
   7   0   1      135.86      196.20     13.55 o 
   8   0   1     4442.84     4611.77     62.59 o 
   9   0   1       62.49       58.30      7.14 o 
  10   0   1       44.85       46.51      8.44 o 
  11   0   1       44.63       66.95     11.61 o 
 -11   1   1        4.66       12.74     10.12 o 
 -10   1   1       40.35       34.05     13.10 o 
  -9   1   1      187.54      218.75     13.44 o 
  -8   1   1     2393.10     2292.51     47.52 o 
  -7   1   1       15.14       15.52      4.38 o 
  -6   1   1       20.46       53.54      3.88 o 
  -5   1   1      376.42      351.91      8.30 o 
  -4   1   1      152.10      134.41      4.52 o 
  -3   1   1        6.16        6.86      1.97 o 
  -2   1   1      221.89      241.37      5.83 o 
  -1   1   1     2650.84     2528.53     49.47 o 
   1   1   1      491.67      438.08     13.91 o 
   2   1   1       44.50       32.46      3.79 o 
   3   1   1    10149.83    10286.19    169.57 o 
   4   1   1       17.20       22.71      3.34 o 
   5   1   1      853.63      926.71     14.98 o 
   6   1   1       57.15       86.43      4.45 o 
   7   1   1       34.81       33.95      4.21 o 
   8   1   1       47.18       53.35      5.20 o 
   9   1   1       20.34       22.12      4.56 o 
  10   1   1        5.22        7.40      5.86 o 
  11   1   1       35.01       44.73     10.00 o 
 -10   2   1      150.30      141.13     14.92 o 
  -9   2   1      553.25      575.35     23.33 o 
  -8   2   1       66.45       58.65      9.98 o 
  -7   2   1      879.37      872.04     18.38 o 
  -6   2   1     1288.18     1276.46     20.99 o 
  -5   2   1      190.72      202.89      6.28 o 
  -4   2   1      355.30      426.98      9.00 o 
  -3   2   1      643.64      587.84     23.46 o 
  -2   2   1        0.19       22.41      7.56 o 
  -1   2   1     6252.26     3501.54    115.12 o 
   0   2   1    37199.95    39065.01    956.55 o 
   1   2   1     5629.43     5718.15    142.21 o 
   2   2   1     7210.87     7680.19    131.99 o 
   4   2   1     8803.95     8425.40    124.21 o 
   5   2   1     3355.15     3465.20     54.26 o 
   6   2   1     2052.65     1992.19     31.18 o 
   7   2   1       18.23       31.61      4.45 o 
   8   2   1      154.68      167.98      9.46 o 
   9   2   1       82.53       94.48      9.63 o 
  10   2   1       58.25       73.37      7.95 o 
  11   2   1      110.75      122.57      9.78 o 
 -10   3   1      245.87      276.14     19.78 o 
  -9   3   1      121.92      133.64     13.78 o 
  -8   3   1       17.78        8.28      7.57 o 
  -7   3   1      472.64      437.09     14.12 o 
  -6   3   1     1014.11      948.53     18.75 o 
  -5   3   1      327.64      349.24     12.56 o 
  -4   3   1       57.51       73.10      4.10 o 
  -3   3   1       38.97       34.69      4.15 o 
  -2   3   1     2862.32     2867.48     80.09 o 
   0   3   1      846.53      685.59     15.82 o 
   1   3   1     4815.63     5256.14    132.37 o 
   2   3   1     3675.63     3797.63    125.07 o 
   3   3   1     3719.66     3786.02     89.54 o 
   4   3   1       12.44        9.69      3.34 o 
   5   3   1      114.28       94.79     13.21 o 
   6   3   1      504.81      503.59     12.63 o 
   7   3   1      798.55      861.30     20.44 o 
   8   3   1      216.40      210.00      9.01 o 
   9   3   1        0.27       -0.32      4.46 o 
  10   3   1       67.66       38.75      5.74 o 
  11   3   1       10.98       10.16      4.93 o 
  12   3   1       35.67       12.44      6.53 o 
  -9   4   1      372.33      367.05     28.59 o 
  -8   4   1        5.44        1.58      6.67 o 
  -7   4   1        2.60       17.80      5.92 o 
  -6   4   1      383.19      368.73     13.88 o 
  -5   4   1      336.21      327.01     15.04 o 
  -3   4   1       20.21       31.10      4.55 o 
  -2   4   1      686.00     1249.83     32.74 o 
  -1   4   1      388.97      407.63      8.65 o 
   0   4   1      754.84      655.07     14.75 o 
   1   4   1        5.88       13.79      4.84 o 
   3   4   1       86.97       96.63      6.72 o 
   4   4   1      421.61      330.16      7.49 o 
   5   4   1      407.29      419.12     10.28 o 
   6   4   1     2843.90     2615.46     77.26 o 
   7   4   1      104.32       81.88      9.22 o 
   8   4   1      610.32      568.64     18.27 o 
   9   4   1       33.25       17.81      4.28 o 
  10   4   1      113.87      117.72      6.96 o 
  11   4   1       46.29       29.89      5.06 o 
  12   4   1       19.01       23.66      8.76 o 
  -9   5   1       49.70       51.03     13.12 o 
  -8   5   1      107.20      117.85     12.57 o 
  -7   5   1       14.75       16.98      6.16 o 
  -6   5   1       10.44       22.84      6.45 o 
  -5   5   1      322.02      288.15     11.94 o 
  -4   5   1     1010.86      956.90     43.57 o 
  -3   5   1     1669.32     1843.41     28.11 o 
  -2   5   1       53.77       64.28      6.39 o 
  -1   5   1     2461.39     2423.45     45.70 o 
   0   5   1       15.52       13.77      1.58 o 
   1   5   1     2283.67     2718.63     73.53 o 
   2   5   1      360.45      329.40     29.42 o 
   3   5   1      149.41      182.73     18.40 o 
   4   5   1      264.23      285.57      7.54 o 
   5   5   1       13.21       11.55      2.31 o 
   7   5   1      212.30       45.69      8.07 o 
   8   5   1     1751.37     1641.78     31.37 o 
   9   5   1       47.76       43.97      6.84 o 
  10   5   1      173.09      161.13     13.42 o 
  11   5   1        4.22        5.20      5.85 o 
  -8   6   1       10.42       39.83      8.10 o 
  -7   6   1       38.02       32.82      8.27 o 
  -6   6   1       18.06        7.02      5.54 o 
  -5   6   1      111.45      129.69      8.62 o 
  -4   6   1       18.27        5.11      3.97 o 
  -3   6   1      260.22      276.08     16.10 o 
  -1   6   1     1115.04     1031.68     18.88 o 
   0   6   1      609.75      666.18     11.39 o 
   1   6   1      461.16      422.77     14.54 o 
   2   6   1     2184.07     2340.49     65.78 o 
   3   6   1      959.31     1087.83     25.09 o 
   4   6   1     1385.74     1371.57     34.96 o 
   5   6   1       23.71       22.69      2.07 o 
   6   6   1     1101.03     1083.36     23.21 o 
   7   6   1       33.47       32.04      4.67 o 
   8   6   1      208.78      210.39      9.59 o 
   9   6   1     1037.49     1016.17     25.85 o 
  10   6   1      210.77      207.66     14.38 o 
  11   6   1       39.78       51.45      7.82 o 
  -7   7   1        1.73        1.61      6.87 o 
  -6   7   1       77.40       74.51      6.82 o 
  -5   7   1       53.38       18.85     16.29 o 
  -4   7   1       33.81       40.08      7.58 o 
  -3   7   1     1404.12     1464.95     48.55 o 
  -2   7   1       16.70       13.57      4.68 o 
  -1   7   1      398.46      393.42     12.89 o 
   0   7   1        0.00       -4.48      2.24 o 
   1   7   1      830.26      847.95     18.16 o 
   2   7   1      165.44      179.22     13.91 o 
   3   7   1       16.07        9.23      9.38 o 
   4   7   1       36.70       51.47      5.48 o 
   5   7   1      134.84      142.13      5.23 o 
   6   7   1        7.19        6.41      3.22 o 
   7   7   1      127.61      135.65      7.22 o 
   8   7   1     1646.42     1615.90     30.65 o 
   9   7   1      394.79      439.83     17.26 o 
  10   7   1        4.98        2.79      5.83 o 
  11   7   1      131.10      118.36     10.26 o 
  -6   8   1       42.31       54.44     10.13 o 
  -5   8   1      249.77      248.18     16.84 o 
  -4   8   1        0.25       -6.27      5.08 o 
  -3   8   1        0.07        3.59      5.31 o 
  -2   8   1      764.53      758.78     31.40 o 
  -1   8   1      233.88      213.65     13.13 o 
   0   8   1      549.12      501.41     13.74 o 
   1   8   1      277.88      249.97      8.24 o 
   2   8   1      871.69      841.79     25.29 o 
   3   8   1       11.96       67.41     12.12 o 
   4   8   1      771.25      697.17     22.83 o 
   5   8   1     1408.89     1315.17     20.34 o 
   6   8   1      416.86      416.67     17.55 o 
   7   8   1       88.94       76.97      6.75 o 
   8   8   1      837.19      833.73     23.87 o 
   9   8   1       55.18       35.17     12.60 o 
  10   8   1     1075.86     1138.60     43.96 o 
  11   8   1      481.38      490.92     18.54 o 
  -5   9   1        4.45        2.55      7.22 o 
  -4   9   1       23.35       15.40      6.91 o 
  -3   9   1       77.77       62.80      8.88 o 
  -2   9   1      186.36      184.63     12.46 o 
  -1   9   1      335.05      350.74     14.06 o 
   0   9   1        1.84       -6.52      3.57 o 
   1   9   1        0.34        0.24      2.88 o 
   2   9   1      159.70      164.34      9.08 o 
   3   9   1       11.54        4.13      7.14 o 
   4   9   1      713.86      694.41     23.78 o 
   5   9   1      484.14      511.65     20.57 o 
   6   9   1     1237.27     1305.27     27.67 o 
   7   9   1      137.24      148.13      6.89 o 
   8   9   1       10.47        6.48      3.92 o 
   9   9   1        4.17       10.33      6.00 o 
  10   9   1       12.54       30.26      7.94 o 
  -3  10   1        4.81       18.55      7.29 o 
  -2  10   1       78.79       80.80     13.15 o 
  -1  10   1      169.45      149.83     11.13 o 
   0  10   1      355.95      357.44     14.09 o 
   1  10   1      127.92      129.33      8.89 o 
   2  10   1     1189.10     1131.36     52.98 o 
   3  10   1        1.81        2.60      4.56 o 
   4  10   1      989.60     1040.73     32.37 o 
   5  10   1     1470.34     1443.22     74.03 o 
   6  10   1      395.02      350.66     16.36 o 
   7  10   1      598.74      598.05     16.06 o 
   8  10   1       71.22       98.62      7.02 o 
   9  10   1       80.99       88.65      7.13 o 
  -2  11   1       58.86       67.30     12.21 o 
  -1  11   1       44.70       40.02      7.42 o 
   0  11   1       69.61       76.09      8.25 o 
   1  11   1       27.21       32.89      5.90 o 
   2  11   1        1.10        6.60      4.03 o 
   3  11   1      277.64      277.81     25.74 o 
   4  11   1      100.45       96.17     21.74 o 
   5  11   1       61.15       86.14     21.15 o 
   6  11   1      444.65      474.98     19.22 o 
   7  11   1       47.30       40.53      8.04 o 
   8  11   1      275.81      290.34     12.78 o 
   1  12   1        0.07       -3.65      5.02 o 
   2  12   1      142.80      136.57      9.96 o 
   3  12   1       83.98       88.30     19.47 o 
   4  12   1      148.97      159.95     12.87 o 
   5  12   1      491.28      457.92     40.43 o 
   6  12   1      340.76      405.94     42.26 o 
  -5 -12   2      170.77      170.40     13.23 o 
  -4 -12   2       14.92       17.54      4.89 o 
  -3 -12   2      163.69      150.36     10.34 o 
  -2 -12   2      420.81      382.90     16.31 o 
  -8 -11   2        3.45       17.04      6.27 o 
  -7 -11   2      133.30      130.55      9.47 o 
  -6 -11   2      300.98      304.67     11.85 o 
  -5 -11   2       36.89       40.25      6.21 o 
  -4 -11   2       14.71       12.92      7.10 o 
  -3 -11   2       17.99       13.85      5.03 o 
  -2 -11   2        5.74        6.60      4.48 o 
  -1 -11   2        3.48       -1.37      5.21 o 
   0 -11   2      257.61      250.11     13.54 o 
   1 -11   2      135.12      147.70     11.82 o 
  -9 -10   2       52.56       78.95      7.63 o 
  -8 -10   2        5.08        5.01      4.10 o 
  -7 -10   2       28.89       29.05      5.78 o 
  -6 -10   2     1974.17     1902.36     42.24 o 
  -5 -10   2      387.43      351.30     11.49 o 
  -4 -10   2      467.68      432.91     18.26 o 
  -3 -10   2       68.34       96.64      6.13 o 
  -2 -10   2       46.19       67.60      5.82 o 
  -1 -10   2      173.75      165.14     11.21 o 
   0 -10   2      874.56      910.08     25.31 o 
   1 -10   2        0.08       -2.00      5.09 o 
   2 -10   2      714.61      726.15     24.28 o 
   3 -10   2        0.06       -9.53      6.15 o 
 -10  -9   2      284.82      329.52     13.37 o 
  -9  -9   2      104.75      105.95      9.11 o 
  -8  -9   2      249.38      245.69      9.85 o 
  -7  -9   2      175.73      161.53      7.27 o 
  -6  -9   2      152.33      145.53      7.94 o 
  -5  -9   2       65.24       40.89      7.11 o 
  -4  -9   2     2734.62     2530.50     68.17 o 
  -3  -9   2      249.16      231.96     11.65 o 
  -2  -9   2      353.75      394.67     11.09 o 
  -1  -9   2      147.48      157.31      7.97 o 
   0  -9   2        9.01        6.27      4.03 o 
   1  -9   2       23.88       21.08      5.44 o 
   2  -9   2        8.27       14.70      5.71 o 
   3  -9   2      572.39      533.35     32.45 o 
   4  -9   2       83.31       77.82     10.35 o 
   5  -9   2       60.82       38.81      9.48 o 
 -10  -8   2      389.95      363.87     16.39 o 
  -9  -8   2        0.15        4.02      3.68 o 
  -8  -8   2       31.04       42.12      4.73 o 
  -7  -8   2       28.42       35.20      4.51 o 
  -6  -8   2       40.81       56.40      4.61 o 
  -5  -8   2      346.03      320.11     11.68 o 
  -4  -8   2     1052.93     1006.13     19.62 o 
  -3  -8   2      537.63      527.93     13.18 o 
  -2  -8   2      627.42      593.26     14.72 o 
  -1  -8   2       10.27       10.85      3.90 o 
   0  -8   2       72.69       75.84      6.19 o 
   1  -8   2      257.36      268.68     10.98 o 
   2  -8   2     1947.18     1870.53     44.33 o 
   3  -8   2      664.84      738.70     25.27 o 
   4  -8   2        0.98       -9.56      5.44 o 
   5  -8   2      218.98      217.65     15.81 o 
   6  -8   2        2.12       -2.06      7.52 o 
 -11  -7   2      121.90      130.01     12.87 o 
 -10  -7   2       19.61       19.78      5.83 o 
  -9  -7   2      450.79      450.92     14.83 o 
  -8  -7   2      588.33      605.29     20.72 o 
  -7  -7   2       94.84      124.63     10.90 o 
  -6  -7   2      632.78      624.78     14.26 o 
  -5  -7   2     2373.74     2281.18     31.27 o 
  -4  -7   2      278.81      289.59      8.29 o 
  -3  -7   2       33.29       50.07      3.72 o 
  -2  -7   2     2521.15     2463.46     45.05 o 
  -1  -7   2     1978.78     2002.29     29.06 o 
   0  -7   2       18.41       14.26      3.49 o 
   1  -7   2      226.35      250.82     11.53 o 
   2  -7   2      155.57      182.28      9.59 o 
   3  -7   2       36.04       20.19      6.93 o 
   4  -7   2        0.19        1.31      7.74 o 
   5  -7   2        6.38        4.35      6.21 o 
   6  -7   2      186.53      199.45     10.49 o 
   7  -7   2       23.97       44.70      7.26 o 
 -11  -6   2      204.08      191.34     15.17 o 
 -10  -6   2      300.15      332.21     14.10 o 
  -9  -6   2       11.97       13.90      4.87 o 
  -8  -6   2       26.15       70.84      7.64 o 
  -7  -6   2      386.26      405.55     13.18 o 
  -6  -6   2      950.43      952.22     23.58 o 
  -5  -6   2       28.50       25.60      2.39 o 
  -4  -6   2       16.19       16.85      3.28 o 
  -3  -6   2      677.59      677.89     16.07 o 
  -2  -6   2      652.23      654.22     25.63 o 
  -1  -6   2       14.09       27.55      5.25 o 
   0  -6   2       98.37      114.78      4.42 o 
   1  -6   2        8.91        2.32      3.12 o 
   2  -6   2       84.67      106.56      8.75 o 
   3  -6   2      495.49      467.88     14.49 o 
   4  -6   2     2341.67     2168.52     41.91 o 
   5  -6   2      449.72      445.38     14.55 o 
   6  -6   2        1.76       -3.10      5.04 o 
   7  -6   2      119.60      127.53     10.63 o 
   8  -6   2       16.90       33.18      7.88 o 
 -11  -5   2       59.26       74.85     10.21 o 
 -10  -5   2      499.34      423.21     18.48 o 
  -9  -5   2     1167.31     1026.06     25.01 o 
  -8  -5   2      152.44      186.32      9.44 o 
  -7  -5   2      108.74      108.02      9.99 o 
  -5  -5   2      151.61      171.12      8.97 o 
  -4  -5   2     4889.10     4769.50     56.52 o 
  -3  -5   2       20.21       12.47      1.99 o 
  -2  -5   2       30.24       46.47      2.91 o 
  -1  -5   2     1302.59     1512.20     36.73 o 
   0  -5   2     1481.24     1468.65     21.71 o 
   1  -5   2      241.35      262.59     10.09 o 
   2  -5   2      567.71      617.71     15.55 o 
   3  -5   2      570.97      630.96     14.04 o 
   4  -5   2       26.64       24.10      4.37 o 
   5  -5   2       16.71       24.54      5.73 o 
   6  -5   2       46.48       62.43     11.09 o 
   7  -5   2      268.39      243.87     14.94 o 
   8  -5   2       99.08       84.26     19.74 o 
   9  -5   2       25.25       20.82     11.27 o 
 -11  -4   2       50.76       75.88      7.25 o 
 -10  -4   2       76.89       71.15      6.82 o 
  -9  -4   2       38.80       29.69      6.24 o 
  -8  -4   2      129.68      138.30      6.40 o 
  -7  -4   2       75.37       64.98      6.87 o 
  -6  -4   2      116.39      145.93     11.28 o 
  -5  -4   2      539.75      504.87     14.86 o 
  -4  -4   2     1198.74     1167.79     23.78 o 
  -3  -4   2      448.10      452.36     13.13 o 
  -2  -4   2       16.03        8.15      1.36 o 
  -1  -4   2     3979.19     4154.98     71.02 o 
   0  -4   2     1118.87     1148.31     20.17 o 
   1  -4   2     1686.73     1791.31     32.22 o 
   2  -4   2       78.84      193.66     14.73 o 
   3  -4   2        7.09       19.64      3.44 o 
   4  -4   2        8.41        6.43      3.27 o 
   5  -4   2      124.11      130.58      8.34 o 
   6  -4   2      890.69      845.95     19.60 o 
   7  -4   2      478.73      523.44     19.16 o 
   8  -4   2       50.36       37.64      9.49 o 
   9  -4   2        8.52       13.73      9.52 o 
 -11  -3   2       78.08       90.77      9.14 o 
 -10  -3   2      225.61      244.89     11.96 o 
  -9  -3   2      194.96      196.33     11.50 o 
  -8  -3   2      394.69      426.78     23.61 o 
  -7  -3   2     1056.85      967.92     17.90 o 
  -6  -3   2      149.83      172.75      7.22 o 
  -5  -3   2      818.44      991.35     37.63 o 
  -4  -3   2     2644.42     2885.48     58.87 o 
  -2  -3   2    10844.84    10623.26    181.58 o 
  -1  -3   2     4154.52     4074.23     81.28 o 
   0  -3   2     1159.01     1345.99     22.49 o 
   2  -3   2      781.87      878.11     16.20 o 
   3  -3   2     1393.10     1387.05     35.90 o 
   4  -3   2      570.71      657.24     12.05 o 
   5  -3   2      261.83      238.73      8.77 o 
   6  -3   2        1.19       77.39      8.21 o 
   7  -3   2       44.84       55.42      5.80 o 
   8  -3   2       48.00       68.98     10.61 o 
   9  -3   2        6.52       21.78      8.95 o 
  10  -3   2        0.26       -2.83      8.87 o 
 -11  -2   2        0.87       14.29      6.13 o 
 -10  -2   2       13.54        6.47      5.01 o 
  -9  -2   2        3.90        4.01      4.48 o 
  -8  -2   2        1.31       86.65      6.16 o 
  -7  -2   2       73.38       72.35      5.49 o 
  -6  -2   2       68.49       51.36      4.78 o 
  -5  -2   2       84.58      115.78      5.63 o 
  -4  -2   2       54.10       40.06      3.94 o 
  -3  -2   2      100.61      159.67     13.33 o 
  -2  -2   2    39018.83    39553.22    621.76 o 
  -1  -2   2       55.54       76.72      3.55 o 
   0  -2   2    21985.05    22784.21    325.66 o 
   1  -2   2      869.03      902.10     17.39 o 
   2  -2   2     6037.84     6343.60    103.62 o 
   3  -2   2      596.02      548.66     10.96 o 
   4  -2   2     3097.81     3353.91     43.22 o 
   5  -2   2      762.45      692.55     11.66 o 
   6  -2   2      514.72      475.74     10.18 o 
   7  -2   2      546.43      489.37     13.03 o 
   8  -2   2      318.54      464.57     21.31 o 
   9  -2   2       98.89      112.94     12.85 o 
  10  -2   2      117.90      124.17     14.13 o 
 -11  -1   2      190.56      229.49     23.36 o 
 -10  -1   2       12.21       16.66      7.78 o 
  -9  -1   2       84.34      105.54      7.55 o 
  -8  -1   2       82.23       71.35      8.98 o 
  -7  -1   2       85.87       89.97      6.20 o 
  -6  -1   2     1686.58     1773.20     24.06 o 
  -5  -1   2     1525.14     1544.66     22.23 o 
  -4  -1   2      990.24     1075.30     16.88 o 
  -3  -1   2       23.14       30.82      2.45 o 
  -2  -1   2     1302.43     1311.44     20.57 o 
  -1  -1   2      318.46      146.44      8.63 o 
   0  -1   2     1143.78     1084.83     28.92 o 
   1  -1   2     4201.55     4094.46     82.80 o 
   2  -1   2     2716.30     2779.04     46.08 o 
   3  -1   2      232.00      297.45     11.23 o 
   4  -1   2      183.65      168.96      5.04 o 
   5  -1   2        0.07       -3.06      1.86 o 
   6  -1   2       12.52       23.64      4.13 o 
   7  -1   2     1222.39     1249.66     21.27 o 
   8  -1   2       57.90       75.89     12.31 o 
   9  -1   2      283.90      286.91     15.37 o 
  10  -1   2        1.20        9.70      8.76 o 
  11  -1   2        3.20       -7.24      9.18 o 
 -11   0   2        0.00       -1.14      8.40 o 
 -10   0   2       41.14       13.64      8.42 o 
  -9   0   2      184.91      204.04     11.16 o 
  -7   0   2        8.61        4.05      4.78 o 
  -6   0   2     1054.96     1047.76     16.36 o 
  -5   0   2      163.63      155.12      5.44 o 
  -4   0   2       99.62      141.61      5.16 o 
  -3   0   2      348.60      379.75      8.45 o 
  -2   0   2     4389.66     4418.31     72.68 o 
  -1   0   2     3507.02     3312.90     54.13 o 
   0   0   2     1052.46     1062.37     21.01 o 
   1   0   2     3351.19     3469.04     63.81 o 
   2   0   2    57937.29    57882.84    930.09 o 
   3   0   2     6437.38     6433.12     94.52 o 
   4   0   2      592.36      483.26     12.34 o 
   5   0   2      513.64      455.21      8.27 o 
   6   0   2       92.69       69.44      4.12 o 
   7   0   2     1632.86     1493.37     24.32 o 
   8   0   2     5231.83     5510.57     73.38 o 
   9   0   2      134.85      128.49      8.20 o 
  10   0   2      406.19      427.27     17.46 o 
  11   0   2      220.15      283.42     22.34 o 
 -11   1   2       33.04       36.40     10.82 o 
 -10   1   2      345.06      348.81     30.91 o 
  -9   1   2        3.20        8.08      7.92 o 
  -8   1   2      387.58      383.60     15.20 o 
  -7   1   2      570.26      529.06     13.02 o 
  -6   1   2      110.89      104.81      5.11 o 
  -5   1   2      126.96      131.76      5.58 o 
  -4   1   2     1415.20     1406.77     19.18 o 
  -3   1   2        4.87        8.18      2.27 o 
  -2   1   2      651.94      595.10     10.88 o 
  -1   1   2      445.44      410.63     10.83 o 
   0   1   2      475.99      441.73     11.82 o 
   1   1   2      176.73      151.70      3.04 o 
   2   1   2       73.75       45.24      3.60 o 
   3   1   2    20989.29    20718.58    338.63 o 
   4   1   2      841.24      801.29     14.77 o 
   5   1   2     1609.10     1742.07     26.80 o 
   6   1   2      322.42      341.87      8.38 o 
   7   1   2      275.09      288.80      8.97 o 
   8   1   2        4.21        8.37      4.20 o 
   9   1   2      181.29      196.69      8.96 o 
  10   1   2       15.72       21.52      5.22 o 
  11   1   2       47.60       65.30     12.28 o 
 -10   2   2        3.06        0.78      8.94 o 
  -9   2   2      444.82      413.74     20.85 o 
  -8   2   2      212.56      220.16     15.64 o 
  -7   2   2     1058.63      990.64     19.86 o 
  -6   2   2       45.56       36.86      6.28 o 
  -5   2   2     1418.18     1405.33     20.20 o 
  -4   2   2      739.78      783.09     13.28 o 
  -3   2   2       93.72      118.75      4.80 o 
  -2   2   2     2901.29     2854.31     43.83 o 
   0   2   2    13944.79    14852.05    288.31 o 
   1   2   2     6168.34     6009.07    281.04 o 
   2   2   2      364.35      658.03     28.73 o 
   4   2   2    17514.09    17883.15    260.27 o 
   5   2   2     2826.32     2831.26     45.14 o 
   6   2   2      420.60      396.86     10.96 o 
   7   2   2       12.25        9.55      3.30 o 
   8   2   2       33.44       34.80      5.14 o 
   9   2   2       86.65       80.55      8.63 o 
  10   2   2      675.76      682.27     16.88 o 
  11   2   2        6.51        2.85      4.89 o 
 -10   3   2      438.04      458.78     24.45 o 
  -9   3   2       15.19       10.71      8.38 o 
  -8   3   2       44.97       61.50     10.09 o 
  -7   3   2      218.15      250.56     11.78 o 
  -6   3   2       49.33       49.27      5.03 o 
  -5   3   2     2241.94     2186.90     34.29 o 
  -4   3   2      828.88      844.97     14.13 o 
  -3   3   2      850.86      982.21     20.51 o 
  -2   3   2      799.38      838.26     16.32 o 
   0   3   2     3495.89     3473.21     69.60 o 
   1   3   2     8478.10     9216.15    371.24 o 
   2   3   2     2792.16     2963.49    413.74 o 
   3   3   2      465.09      500.97     19.45 o 
   4   3   2       75.69       99.19      4.30 o 
   5   3   2     2234.66     2450.80     54.03 o 
   6   3   2      643.69      621.35     13.56 o 
   7   3   2      421.12      360.87     15.80 o 
   8   3   2       41.40       27.13      5.57 o 
   9   3   2        1.22       -6.94      3.47 o 
  10   3   2      283.76      314.58     12.06 o 
  11   3   2       84.01       69.49      6.98 o 
  12   3   2        0.81        8.16      8.18 o 
  -9   4   2       11.38        5.44      8.55 o 
  -8   4   2      200.86      206.70     15.12 o 
  -7   4   2      329.76      323.71     14.67 o 
  -6   4   2        1.26       -6.97      5.15 o 
  -5   4   2      747.91      722.09     22.47 o 
  -4   4   2       76.86      100.40      7.52 o 
  -3   4   2      234.04      209.68      6.95 o 
  -2   4   2      499.60      443.44      9.58 o 
  -1   4   2      562.57      675.81     12.45 o 
   0   4   2      248.73      286.14      7.24 o 
   1   4   2       94.06      119.40      7.88 o 
   2   4   2      411.31       85.74     10.38 o 
   3   4   2       43.68       57.38      5.32 o 
   4   4   2     2088.37     2068.41     29.06 o 
   5   4   2     2174.20     1994.20     40.44 o 
   6   4   2     1239.50     1161.18     27.50 o 
   7   4   2      772.85      702.07     22.99 o 
   8   4   2      127.00      139.67      8.60 o 
   9   4   2     1087.73     1021.58     23.42 o 
  10   4   2       37.17       30.29      6.45 o 
  11   4   2       27.69       19.69      7.09 o 
  12   4   2       22.53       18.84      6.95 o 
  -9   5   2      164.79      177.73     27.80 o 
  -8   5   2        0.32        4.42      7.10 o 
  -7   5   2        0.07        8.34      5.89 o 
  -6   5   2      165.43      171.28     10.71 o 
  -5   5   2       47.02       50.04      8.40 o 
  -4   5   2       97.09       94.71     11.45 o 
  -3   5   2      126.72      151.92      9.06 o 
  -2   5   2     2832.47     2691.52     58.26 o 
  -1   5   2      199.66      257.37      6.95 o 
   0   5   2      104.36      129.14      3.51 o 
   1   5   2     1230.56     1546.59     44.77 o 
   2   5   2      220.16      267.94     41.08 o 
   3   5   2     1628.72     1854.51     43.82 o 
   4   5   2     1013.84     1107.38     19.81 o 
   5   5   2       21.70       19.53      2.37 o 
   6   5   2     1561.04     1527.55     60.21 o 
   7   5   2        7.15        0.62      3.64 o 
   8   5   2       45.70       37.04      9.50 o 
   9   5   2      435.09      390.55     14.33 o 
  10   5   2       36.47       33.38      7.57 o 
  11   5   2       16.48       24.79      6.39 o 
  -8   6   2      171.85      184.23     16.48 o 
  -7   6   2       24.91       20.54      6.39 o 
  -6   6   2       29.47       25.66      6.24 o 
  -5   6   2        3.48        7.07      4.34 o 
  -4   6   2      630.67      519.80     18.82 o 
  -3   6   2       52.93       86.59      8.32 o 
  -2   6   2       21.47       70.95      8.78 o 
  -1   6   2       33.55       35.07      3.70 o 
   0   6   2       89.70      117.36      4.03 o 
   1   6   2       23.96       28.73      6.04 o 
   2   6   2      215.87      275.02     18.77 o 
   3   6   2      215.96      283.60     12.03 o 
   4   6   2      116.65      151.19     10.17 o 
   5   6   2       48.28       37.35      3.92 o 
   6   6   2      123.87      140.83      7.30 o 
   7   6   2     1465.40     1397.94     29.71 o 
   8   6   2      609.94      650.71     16.34 o 
   9   6   2       52.41       84.18      9.75 o 
  10   6   2      200.57      218.42     13.32 o 
  11   6   2      103.23      111.77     13.63 o 
  -7   7   2       57.14       63.11      7.73 o 
  -6   7   2       69.04       71.47      6.63 o 
  -5   7   2      219.86      209.41     14.93 o 
  -4   7   2      509.69      490.39     18.76 o 
  -3   7   2        5.50        3.65      5.35 o 
  -2   7   2        2.79        1.15      4.67 o 
  -1   7   2      242.57      248.56      9.38 o 
   0   7   2      696.56      646.11     13.37 o 
   1   7   2       86.34      122.54      5.65 o 
   2   7   2       36.60       42.10      7.61 o 
   3   7   2      439.45      463.72     16.96 o 
   4   7   2      255.34      239.87     12.03 o 
   5   7   2      238.73      231.63      7.34 o 
   6   7   2        6.44        5.46      3.16 o 
   7   7   2      140.39      144.60      8.34 o 
   8   7   2      310.74      309.63     14.39 o 
   9   7   2       46.32       57.52      9.09 o 
  10   7   2      108.48      105.68     10.89 o 
  11   7   2       80.60      106.52     11.57 o 
  -6   8   2       75.61       77.56     11.44 o 
  -5   8   2       21.82       21.81      7.51 o 
  -4   8   2       52.33       36.99      7.54 o 
  -3   8   2       16.73       10.54      5.57 o 
  -2   8   2      105.84      173.08     11.35 o 
  -1   8   2       10.37       -0.08      7.54 o 
   0   8   2      124.88      126.14     10.23 o 
   1   8   2        0.28       -2.24      3.01 o 
   2   8   2      337.58      336.70     18.40 o 
   3   8   2       59.78      160.20     14.97 o 
   4   8   2       79.14       92.01     12.85 o 
   5   8   2        2.06        2.83      2.99 o 
   6   8   2      884.15      869.99     20.04 o 
   7   8   2       38.15       27.78      4.84 o 
   8   8   2        0.86        7.13      4.20 o 
   9   8   2      144.29      162.09     11.79 o 
  10   8   2      206.71      210.52     14.44 o 
  11   8   2       67.47       72.91     10.77 o 
  -5   9   2      188.02      226.66     16.67 o 
  -4   9   2      120.49      141.15     12.76 o 
  -3   9   2        0.85       -4.19      5.46 o 
  -2   9   2        0.03        1.07      6.09 o 
  -1   9   2       32.44       23.21      5.66 o 
   0   9   2        3.86        1.58      4.16 o 
   1   9   2       55.93       77.48      5.34 o 
   2   9   2      161.71      191.80     12.55 o 
   3   9   2      125.13      143.45     23.30 o 
   4   9   2       28.06       28.57      6.82 o 
   5   9   2      186.08      209.06     12.91 o 
   6   9   2        0.29       -0.20      3.21 o 
   7   9   2      111.32      110.41      5.87 o 
   8   9   2        4.61        2.96      3.87 o 
   9   9   2      528.73      591.82     20.09 o 
  10   9   2        9.47       17.71      6.84 o 
  -3  10   2      123.65      108.62     11.32 o 
  -2  10   2      470.51      477.00     18.70 o 
  -1  10   2      125.45      109.01      9.74 o 
   0  10   2      223.16      209.96     11.03 o 
   1  10   2        7.24        3.51      4.64 o 
   2  10   2     1041.60     1000.85     32.34 o 
   3  10   2      182.39      223.72     18.90 o 
   4  10   2       38.13       38.39      8.14 o 
   5  10   2       43.29       50.19     11.86 o 
   6  10   2       42.75       49.71     11.21 o 
   7  10   2      283.61      292.01     10.60 o 
   8  10   2        9.01       21.44      4.35 o 
   9  10   2        4.60        9.60      4.44 o 
  -2  11   2       29.34       27.35      7.54 o 
  -1  11   2       28.86       34.17      7.11 o 
   0  11   2      292.87      291.69     21.00 o 
   1  11   2        2.74        3.04      4.56 o 
   2  11   2        6.67        5.81      3.87 o 
   3  11   2      179.47      148.20     34.09 o 
   4  11   2       10.67       13.56     12.93 o 
   5  11   2       66.30       79.73     20.64 o 
   6  11   2       33.70       59.06      7.12 o 
   7  11   2      109.04      105.07     10.54 o 
   8  11   2        5.63        4.26      4.98 o 
   1  12   2       65.25       70.21      8.00 o 
   2  12   2       47.52       37.20      6.11 o 
   3  12   2       85.48       91.07     11.07 o 
   5  12   2      463.14      456.66     39.98 o 
   6  12   2        0.15        5.54     15.73 o 
  -5 -12   3       88.68       91.51      7.79 o 
  -4 -12   3      194.55      198.74     10.28 o 
  -3 -12   3        0.01        6.07      5.29 o 
  -2 -12   3       79.80       82.69     11.23 o 
  -7 -11   3       29.11       32.46      6.37 o 
  -6 -11   3       73.04       76.20      7.82 o 
  -5 -11   3      289.96      312.08     12.00 o 
  -4 -11   3       69.89       63.54      6.44 o 
  -3 -11   3      224.60      234.74     10.66 o 
  -2 -11   3       11.56       29.34      5.64 o 
  -1 -11   3      229.58      198.09     12.49 o 
   0 -11   3       30.98       31.90      6.67 o 
   1 -11   3        5.90      -10.35      5.17 o 
  -9 -10   3        4.59       15.37      5.32 o 
  -8 -10   3        0.01        5.04      4.19 o 
  -7 -10   3        0.74       -2.75      4.54 o 
  -6 -10   3       55.57       51.79      6.88 o 
  -5 -10   3     1152.99     1135.45     27.32 o 
  -4 -10   3       44.19       41.21      5.85 o 
  -3 -10   3      134.99      143.61      7.83 o 
  -2 -10   3       32.67       30.53      5.24 o 
  -1 -10   3      100.97       89.32      7.19 o 
   0 -10   3       78.75       87.04      9.34 o 
   1 -10   3       15.13       16.12      6.03 o 
   2 -10   3      685.66      631.94     22.57 o 
   3 -10   3        3.84       -3.65      6.58 o 
 -10  -9   3       14.44       14.87      5.58 o 
  -9  -9   3       42.29       57.98      6.57 o 
  -8  -9   3      194.86      207.72     10.39 o 
  -7  -9   3      381.31      404.16     12.44 o 
  -6  -9   3     1463.46     1514.07     35.81 o 
  -5  -9   3      425.47      437.85     13.48 o 
  -4  -9   3      279.70      298.93     10.08 o 
  -3  -9   3      816.79      783.24     19.38 o 
  -2  -9   3       76.68      142.76     16.97 o 
  -1  -9   3      247.64      253.65      9.82 o 
   0  -9   3        4.36        0.46      3.89 o 
   1  -9   3        4.83        5.59      4.75 o 
   2  -9   3       26.84       26.72      6.47 o 
   3  -9   3       46.14       81.44     14.94 o 
   4  -9   3       13.56       17.27      7.53 o 
   5  -9   3       15.27        6.18      7.39 o 
 -10  -8   3       16.38       29.90      6.01 o 
  -9  -8   3       54.02       52.27      6.36 o 
  -8  -8   3        3.04      128.15      7.03 o 
  -7  -8   3      202.71      198.21      8.04 o 
  -6  -8   3      432.24      418.57     10.20 o 
  -5  -8   3     2922.59     2883.90     49.53 o 
  -4  -8   3        3.76        7.94      2.73 o 
  -3  -8   3      186.21      164.84      7.64 o 
  -2  -8   3       48.85       62.91      4.20 o 
  -1  -8   3      545.53      597.30     15.02 o 
   0  -8   3      246.79      240.42      9.90 o 
   1  -8   3     1530.43     1443.93     30.99 o 
   2  -8   3      547.35      588.22     19.97 o 
   3  -8   3      333.28      362.06     33.47 o 
   4  -8   3      414.92      415.89     19.08 o 
   5  -8   3       57.29       82.90     10.68 o 
   6  -8   3        0.41        9.88      9.71 o 
 -11  -7   3       98.99       77.41     10.54 o 
 -10  -7   3      152.20      196.44     17.85 o 
  -9  -7   3       93.77       92.88     15.52 o 
  -8  -7   3      164.32      212.61      9.72 o 
  -7  -7   3      698.42      719.41     14.86 o 
  -6  -7   3     1150.80     1133.37     22.14 o 
  -5  -7   3       12.28        9.40      2.99 o 
  -4  -7   3     1318.32     1338.64     18.95 o 
  -3  -7   3       97.46      124.91      6.92 o 
  -2  -7   3        8.63       49.27     13.23 o 
  -1  -7   3      206.14      193.22      6.55 o 
   0  -7   3      185.33      173.09      8.09 o 
   1  -7   3       61.10       61.92      7.03 o 
   2  -7   3        4.10       12.14      9.00 o 
   3  -7   3       29.35       22.72     11.12 o 
   4  -7   3       14.27        5.60      5.76 o 
   5  -7   3       29.59       15.90      7.20 o 
   6  -7   3        2.78       21.19      5.40 o 
   7  -7   3      437.87      413.34     15.92 o 
 -11  -6   3        0.61       -1.75      6.55 o 
 -10  -6   3      289.07      291.55     16.39 o 
  -9  -6   3        0.61        2.88      4.28 o 
  -8  -6   3     2072.23     1954.56     38.76 o 
  -7  -6   3        3.16        2.60      3.46 o 
  -5  -6   3      159.29      169.69      5.23 o 
  -4  -6   3     2090.44     1981.92     27.19 o 
  -3  -6   3      824.00      759.89     18.50 o 
  -2  -6   3     1044.13     1039.10     20.91 o 
  -1  -6   3        0.84        3.51      1.58 o 
   0  -6   3       16.71       32.86      2.91 o 
   1  -6   3      526.70      580.56     17.52 o 
   2  -6   3      496.94      490.83     17.34 o 
   3  -6   3      118.60      127.69      9.43 o 
   4  -6   3      462.82      435.83     12.28 o 
   5  -6   3       47.53       32.27      6.08 o 
   6  -6   3       32.19       33.51      6.64 o 
   7  -6   3      391.32      434.86     17.34 o 
   8  -6   3        0.12       10.77      7.71 o 
 -11  -5   3      140.10      155.26     13.98 o 
 -10  -5   3      241.28      207.95     14.82 o 
  -9  -5   3      270.24      285.38     15.31 o 
  -8  -5   3     2032.71     1847.22     37.26 o 
  -7  -5   3       31.17       19.69      3.84 o 
  -6  -5   3      548.77      133.20     22.42 o 
  -5  -5   3     4882.09     4779.96     78.51 o 
  -4  -5   3       68.62       59.85      2.81 o 
  -3  -5   3     1883.23     1730.55     26.05 o 
  -2  -5   3     1622.36     1636.48     30.29 o 
  -1  -5   3       77.16      228.82     17.75 o 
   0  -5   3      446.31      502.58     10.27 o 
   1  -5   3      141.07      145.01      7.39 o 
   2  -5   3     1475.87     1558.77     43.65 o 
   3  -5   3       26.80       38.76      4.32 o 
   4  -5   3      130.72      128.88      7.40 o 
   5  -5   3      627.24      616.54     18.09 o 
   6  -5   3      216.23      184.06     11.37 o 
   7  -5   3       19.89       25.26      6.53 o 
   8  -5   3       41.47       47.25      9.29 o 
   9  -5   3       19.11       32.92     11.83 o 
 -11  -4   3       28.49       46.43      9.67 o 
 -10  -4   3      280.01      256.55     11.84 o 
  -9  -4   3       12.19       10.23      4.55 o 
  -8  -4   3       69.66      109.22      6.00 o 
  -7  -4   3        1.40        3.52      3.50 o 
  -5  -4   3      226.75      197.71      6.55 o 
  -4  -4   3      104.93      134.53      5.02 o 
  -3  -4   3       46.88       48.44     10.95 o 
  -2  -4   3     2253.81     2373.65     41.89 o 
  -1  -4   3      133.03      133.61      6.82 o 
   0  -4   3       49.08       63.63      3.19 o 
   1  -4   3      125.72      102.51     15.00 o 
   2  -4   3      650.48      826.74     16.64 o 
   3  -4   3      294.67      306.56      9.03 o 
   4  -4   3       72.77       64.20      5.68 o 
   5  -4   3        1.52        3.10      3.18 o 
   6  -4   3      601.88      619.75     14.99 o 
   7  -4   3        5.44       16.71      5.53 o 
   8  -4   3        3.01       16.80      8.55 o 
   9  -4   3      323.16      372.38     21.21 o 
 -11  -3   3      141.08      153.12     11.10 o 
 -10  -3   3        7.98        3.56      7.98 o 
  -9  -3   3     1939.17     1823.80     35.65 o 
  -8  -3   3       40.05       40.79      5.46 o 
  -7  -3   3       41.84       61.99      5.00 o 
  -6  -3   3     2091.12     2145.31     32.46 o 
  -5  -3   3      330.32      384.01      9.66 o 
  -4  -3   3      908.22     1082.66     25.98 o 
  -3  -3   3     1661.04     1637.94     43.08 o 
  -2  -3   3     1324.36     1463.61     22.38 o 
  -1  -3   3      430.73      629.72     15.15 o 
   0  -3   3      246.69      183.26      5.29 o 
   2  -3   3     1465.27     1556.92     36.21 o 
   3  -3   3      115.39      120.96      6.02 o 
   4  -3   3      140.61      139.76      5.23 o 
   5  -3   3      219.22      237.23      9.07 o 
   6  -3   3       42.69       38.15      4.86 o 
   7  -3   3      379.72      390.01     11.98 o 
   8  -3   3      285.24      311.43     18.83 o 
   9  -3   3      240.33      267.25     18.37 o 
  10  -3   3        8.01       12.64      9.25 o 
 -11  -2   3       17.25       19.75      6.33 o 
 -10  -2   3       37.21       47.65      6.89 o 
  -9  -2   3        3.18        1.58      4.41 o 
  -7  -2   3      159.90      208.91     22.01 o 
  -6  -2   3       59.23       58.31      4.92 o 
  -5  -2   3      166.31      186.23      6.00 o 
  -4  -2   3      135.21      134.82      7.66 o 
  -3  -2   3     1695.66      817.05    111.74 o 
  -2  -2   3        3.30       17.85      2.61 o 
  -1  -2   3      399.97      368.27      6.79 o 
   0  -2   3     6148.34     6752.40    208.45 o 
   1  -2   3      193.17      231.32      6.75 o 
   2  -2   3     2535.42     2720.34     54.21 o 
   3  -2   3      124.63      207.05     15.21 o 
   4  -2   3     5640.65     5894.41     69.24 o 
   5  -2   3     4382.42     4234.50     46.38 o 
   6  -2   3     1750.91     1646.59     24.76 o 
   7  -2   3      901.71      902.37     18.92 o 
   8  -2   3      100.92      122.10     10.27 o 
   9  -2   3       22.61       15.58      6.79 o 
  10  -2   3      339.14      388.47     22.77 o 
 -11  -1   3      114.28      140.23     16.91 o 
 -10  -1   3      517.22      523.53     18.73 o 
  -9  -1   3        9.29        6.10      4.45 o 
  -8  -1   3       40.69       48.73      5.69 o 
  -7  -1   3     1281.19     1194.89     22.00 o 
  -6  -1   3     1754.54     1681.89     24.94 o 
  -5  -1   3      863.03     1005.91     17.22 o 
  -4  -1   3      574.80      617.21     12.36 o 
  -3  -1   3        4.53       11.23      1.94 o 
  -2  -1   3     2448.44     2017.78     35.12 o 
  -1  -1   3     1377.99     1334.09     26.43 o 
   0  -1   3      294.69      264.61      9.69 o 
   1  -1   3      131.92      167.24     10.57 o 
   2  -1   3      830.87      895.15     15.53 o 
   3  -1   3     2864.38     3039.15     45.84 o 
   4  -1   3      735.31      745.92     11.75 o 
   5  -1   3      848.78      835.62     17.58 o 
   6  -1   3      442.63      432.93     12.36 o 
   7  -1   3      157.91      180.58      7.37 o 
   8  -1   3      140.29      153.79     11.07 o 
   9  -1   3       49.37       59.19      8.99 o 
  10  -1   3      715.61      700.01     22.89 o 
  11  -1   3      413.80      433.10     34.40 o 
 -11   0   3        0.07       -2.34      8.48 o 
 -10   0   3      101.16       93.88     12.24 o 
  -9   0   3        1.95        6.12      5.89 o 
  -8   0   3      250.12      252.20     10.78 o 
  -7   0   3       42.85       49.02      5.25 o 
  -6   0   3       60.97       60.91      4.14 o 
  -5   0   3     1167.39     1185.58     17.18 o 
  -4   0   3     3856.17     4084.76     49.07 o 
  -3   0   3      657.34      673.58     11.53 o 
  -2   0   3     1648.93     1615.57     30.92 o 
  -1   0   3     7093.05     7100.89    102.15 o 
   0   0   3     3234.79     3279.39     48.48 o 
   1   0   3     1458.58     1501.09     28.95 o 
   2   0   3    13707.26    13094.77    237.69 o 
   3   0   3     3090.45     2987.13     51.97 o 
   4   0   3      265.14      252.25      6.71 o 
   5   0   3       89.07      100.93      4.40 o 
   6   0   3     2708.11     2594.25     32.01 o 
   7   0   3     5858.96     5460.02     72.51 o 
   8   0   3        0.50      164.00     13.87 o 
   9   0   3      239.34      235.27     11.54 o 
  10   0   3       49.41       43.09      8.02 o 
  11   0   3      218.71      233.42     15.33 o 
 -11   1   3      212.17      245.75     19.12 o 
 -10   1   3       20.46       18.51      9.37 o 
  -9   1   3       33.68       32.53      8.89 o 
  -8   1   3      304.76      302.23     14.31 o 
  -7   1   3      244.18      237.67      8.54 o 
  -6   1   3        7.63       32.27      3.73 o 
  -5   1   3        1.27       -3.50      2.18 o 
  -4   1   3     1436.24     1352.13     18.58 o 
  -3   1   3       69.51       67.06      3.49 o 
  -2   1   3       20.26       12.47      2.37 o 
  -1   1   3      628.63      615.20     13.39 o 
   0   1   3      872.91      751.03     20.52 o 
   1   1   3        7.30       24.91      7.08 o 
   2   1   3     2679.32     2464.13     62.24 o 
   3   1   3    14428.46    13938.53    229.17 o 
   4   1   3      277.62      277.78      7.30 o 
   5   1   3     5917.41     6109.67     83.46 o 
   6   1   3      259.57      230.39      6.82 o 
   7   1   3      169.50      168.73      7.31 o 
   8   1   3      111.27      103.90      6.61 o 
   9   1   3      161.26      172.09      8.48 o 
  10   1   3       30.45       33.97      7.89 o 
  11   1   3       54.53       76.97     14.78 o 
 -10   2   3      177.48      221.89     23.29 o 
  -9   2   3      175.13      176.53     15.21 o 
  -8   2   3      862.65     1073.70     53.78 o 
  -7   2   3      247.66      294.97     12.02 o 
  -6   2   3       69.28       75.69      5.85 o 
  -5   2   3       46.77       52.78      5.15 o 
  -4   2   3      431.73      471.93      9.44 o 
  -3   2   3     1962.82     1880.40     30.25 o 
  -2   2   3     3180.12     3188.16     48.68 o 
  -1   2   3     2596.25     3014.06    115.42 o 
   0   2   3     2830.54     3185.10     50.60 o 
   1   2   3     2675.82     2633.77     67.46 o 
   2   2   3     9535.61    10149.70    134.63 o 
   4   2   3    11373.42    10559.48    154.91 o 
   5   2   3      454.64      382.74      9.81 o 
   6   2   3     1386.22     1343.78     26.31 o 
   7   2   3      111.48      113.52      8.35 o 
   8   2   3       61.93       73.14      6.18 o 
   9   2   3       85.20       91.01      8.99 o 
  10   2   3      155.90      170.31      9.45 o 
  11   2   3       12.41        7.86      6.06 o 
 -10   3   3       26.51       19.41     10.26 o 
  -9   3   3      490.90      533.28     22.86 o 
  -8   3   3      187.10      183.12     14.83 o 
  -7   3   3       56.46       70.44      7.13 o 
  -6   3   3      100.64      134.23      9.77 o 
  -5   3   3      385.36      356.55      9.58 o 
  -4   3   3      137.37      120.93      4.94 o 
  -3   3   3      178.09      229.17      7.56 o 
  -2   3   3      452.77      411.17      9.32 o 
   0   3   3      110.16      104.82      4.38 o 
   1   3   3    16725.68    18398.81    355.22 o 
   2   3   3        2.26        2.46      4.33 o 
   3   3   3      448.66      445.04     12.77 o 
   4   3   3      111.89       85.39      5.54 o 
   5   3   3      188.23      190.95     10.47 o 
   6   3   3      372.39      404.31     10.29 o 
   7   3   3     1718.22     1788.68     31.85 o 
   8   3   3      893.04      908.93     19.27 o 
   9   3   3        9.78        6.97      5.02 o 
  10   3   3      248.68      248.63     11.88 o 
  11   3   3      135.47      143.63      9.08 o 
  12   3   3      141.42      167.17     12.68 o 
  -9   4   3        1.38       -5.16      7.93 o 
  -8   4   3      568.58      573.00     22.39 o 
  -7   4   3      114.02      135.68     12.83 o 
  -6   4   3       87.08       83.31      8.08 o 
  -5   4   3        0.44       -1.11      3.02 o 
  -4   4   3      506.58      490.23     19.00 o 
  -3   4   3       17.56       27.68      3.42 o 
  -2   4   3     8934.40     9564.40    140.93 o 
  -1   4   3      184.77      225.02      8.07 o 
   0   4   3       16.03       13.85      2.66 o 
   3   4   3       60.91       45.84      8.80 o 
   4   4   3      780.56      746.05     11.87 o 
   5   4   3       95.25       70.07      8.95 o 
   6   4   3      995.27      962.64     23.84 o 
   7   4   3      864.07      804.45     25.11 o 
   8   4   3      208.14      210.55     11.64 o 
   9   4   3      321.67      323.59     12.68 o 
  10   4   3      482.03      457.42     12.38 o 
  11   4   3       41.78       45.73      6.11 o 
  12   4   3        3.33       -8.20      5.55 o 
  -9   5   3      151.53      175.67     18.84 o 
  -8   5   3       64.42       45.98      9.54 o 
  -7   5   3      151.31      154.48     11.17 o 
  -6   5   3      164.05      179.69     10.99 o 
  -5   5   3        7.27       -6.29      4.24 o 
  -4   5   3       57.64       57.98      6.30 o 
  -3   5   3      176.73      158.12      5.71 o 
  -2   5   3     1038.33      986.56     30.33 o 
  -1   5   3      773.69      822.15     15.06 o 
   0   5   3        0.48        2.87      1.38 o 
   1   5   3     7109.81     7624.78    156.81 o 
   2   5   3     4919.96     5129.12    132.38 o 
   3   5   3     1775.05     1817.28     42.70 o 
   4   5   3     2409.03     2436.99     39.81 o 
   5   5   3      803.49      811.44     13.47 o 
   6   5   3       16.04       10.83      8.54 o 
   7   5   3      324.02       56.83      8.47 o 
   8   5   3      102.81       92.97     10.43 o 
   9   5   3      421.55      388.09     13.16 o 
  10   5   3      390.56      435.55     15.31 o 
  11   5   3       58.01       49.80      8.70 o 
  -8   6   3       34.47       18.55      8.08 o 
  -7   6   3      218.51      227.05     13.18 o 
  -6   6   3       89.97       81.11      8.30 o 
  -5   6   3       50.53       39.21      5.71 o 
  -4   6   3       18.73       25.26      7.89 o 
  -3   6   3       60.67       73.26      7.88 o 
  -2   6   3       91.16      140.67     11.14 o 
  -1   6   3      298.24      275.68      7.91 o 
   0   6   3     1686.30     1831.05     26.47 o 
   1   6   3      736.07      750.17     18.62 o 
   2   6   3     2442.57     2612.94     58.97 o 
   3   6   3     2354.79     2277.07     53.06 o 
   4   6   3       28.75       14.98      4.56 o 
   5   6   3       57.96       54.16      4.37 o 
   6   6   3      241.74      202.88      9.37 o 
   7   6   3      390.56      339.15     28.09 o 
   8   6   3       86.95       95.75      7.96 o 
   9   6   3      425.04      416.89     13.66 o 
  10   6   3      195.76      171.40     10.64 o 
  11   6   3      197.01      172.37     19.53 o 
  -7   7   3      359.46      329.59     14.40 o 
  -6   7   3      245.02      225.84     14.35 o 
  -5   7   3       57.64       63.95      9.26 o 
  -4   7   3      244.87      216.96     15.17 o 
  -3   7   3       68.77       59.58      8.28 o 
  -2   7   3       73.26       49.96      6.68 o 
  -1   7   3     2296.77     2457.39     53.45 o 
   0   7   3       41.34       38.24     10.93 o 
   1   7   3      209.80      308.47      8.78 o 
   2   7   3       26.31       30.53      6.88 o 
   3   7   3      494.85      576.87     19.38 o 
   4   7   3      567.10      578.73     19.79 o 
   5   7   3        5.48        2.48      3.51 o 
   6   7   3       28.59       32.67      4.25 o 
   7   7   3        0.55       -4.17      4.99 o 
   8   7   3      108.16      111.35      9.76 o 
   9   7   3     1328.00     1289.97     27.08 o 
  10   7   3      158.38      156.08     10.82 o 
  11   7   3      121.55      147.03     13.22 o 
  -6   8   3       48.21       44.62      9.91 o 
  -5   8   3      166.11      152.08     13.20 o 
  -4   8   3       25.67       38.21      7.70 o 
  -3   8   3      198.76      191.71     12.97 o 
  -2   8   3      255.20      331.08     20.09 o 
  -1   8   3      263.98      274.94     12.10 o 
   0   8   3      380.12      360.06     11.18 o 
   1   8   3       60.21       67.36      6.65 o 
   2   8   3      534.88      514.87     23.05 o 
   3   8   3     1074.07     1058.95     37.20 o 
   4   8   3      101.07      105.13     16.32 o 
   5   8   3      687.23      683.05     30.56 o 
   6   8   3      570.85      580.79     36.65 o 
   7   8   3      117.74      116.58      9.99 o 
   8   8   3        7.52       29.29      5.53 o 
   9   8   3      100.33      116.97      8.71 o 
  10   8   3       15.73       28.20      7.18 o 
  11   8   3        3.94       -3.59      6.29 o 
  -5   9   3       80.82       69.20     12.17 o 
  -4   9   3       83.35      100.10     17.91 o 
  -3   9   3       70.23       77.53      9.50 o 
  -2   9   3      245.38      256.46     13.31 o 
  -1   9   3      315.76      291.74     13.13 o 
   0   9   3      305.29      278.95     13.32 o 
   1   9   3       66.70       64.98      5.08 o 
   2   9   3     1025.30      966.94     20.70 o 
   3   9   3      203.43      194.75     16.79 o 
   4   9   3        0.38        0.71      5.31 o 
   5   9   3      608.38      640.89     20.40 o 
   6   9   3       94.22      109.08      5.29 o 
   7   9   3       76.41       77.05      5.03 o 
   8   9   3      884.79      922.96     21.50 o 
   9   9   3        1.57       -1.62      4.63 o 
  10   9   3        0.53       -0.63      5.56 o 
  -3  10   3      282.63      279.02     17.16 o 
  -2  10   3       45.83       34.09      7.24 o 
  -1  10   3       82.44       83.53      8.87 o 
   0  10   3       23.74       15.70      7.37 o 
   1  10   3      564.43      536.73     16.32 o 
   2  10   3       80.25       81.10     16.53 o 
   3  10   3       14.02       20.26      9.79 o 
   4  10   3      421.59      419.65     19.04 o 
   5  10   3      114.91      130.31     12.19 o 
   6  10   3       27.25       31.42      5.34 o 
   7  10   3       11.69        8.51      3.39 o 
   8  10   3      335.70      382.81     11.41 o 
   9  10   3      238.05      245.21     12.82 o 
  -2  11   3       40.81       37.11     12.31 o 
  -1  11   3        3.41       -2.25      5.21 o 
   0  11   3      286.77      284.81     13.66 o 
   1  11   3      575.50      604.54     20.15 o 
   2  11   3      193.11      206.28      9.27 o 
   3  11   3       31.38       22.42      5.68 o 
   4  11   3      120.42      123.05     12.85 o 
   5  11   3       49.42       50.14     17.50 o 
   6  11   3       97.53      119.88     23.99 o 
   7  11   3      159.07      177.47     16.37 o 
   8  11   3       73.69       75.33      7.18 o 
   1  12   3       15.54       10.27      5.49 o 
   2  12   3      107.28       99.35     11.49 o 
   3  12   3       10.96       14.15      7.03 o 
   5  12   3        1.71       22.53     17.52 o 
   6  12   3      511.84      501.70     42.71 o 
  -4 -12   4       19.43       18.25      5.60 o 
  -3 -12   4        5.49        9.46      5.50 o 
  -7 -11   4       94.80       82.28      8.32 o 
  -6 -11   4      641.07      606.55     18.94 o 
  -5 -11   4      119.08      105.65      8.18 o 
  -4 -11   4      279.99      262.49     11.40 o 
  -3 -11   4      628.84      611.05     18.65 o 
  -2 -11   4      215.06      207.21     10.93 o 
  -1 -11   4      118.04      118.83     10.78 o 
   0 -11   4       19.82       14.09      6.46 o 
   1 -11   4       14.83       12.27      6.85 o 
  -9 -10   4        1.57        3.09      4.89 o 
  -8 -10   4        0.79       11.92      5.96 o 
  -7 -10   4        7.67        6.70      5.22 o 
  -6 -10   4      133.43      144.26      9.48 o 
  -5 -10   4       99.92      126.78      8.29 o 
  -4 -10   4        3.64        6.87      3.93 o 
  -3 -10   4        1.45       17.05      4.38 o 
  -2 -10   4       26.70       77.25     19.78 o 
  -1 -10   4       26.62       23.81      5.38 o 
   0 -10   4      460.34      501.80     17.71 o 
   1 -10   4      253.79      287.61     14.24 o 
   2 -10   4      462.80      475.65     19.43 o 
   3 -10   4      931.96      937.89     30.24 o 
  -9  -9   4      147.60      137.82      9.79 o 
  -8  -9   4       23.50       27.40      7.05 o 
  -7  -9   4       32.93       33.67      5.03 o 
  -6  -9   4      112.12      116.90      8.50 o 
  -5  -9   4       80.24       74.76      6.59 o 
  -4  -9   4      837.43      776.76     29.09 o 
  -3  -9   4      339.30      341.05     11.56 o 
  -2  -9   4      350.29      337.64     10.83 o 
  -1  -9   4      164.99      181.96      8.68 o 
   0  -9   4      482.65      492.15     15.09 o 
   1  -9   4      190.35      176.12     10.48 o 
   2  -9   4        3.99        9.38      5.56 o 
   3  -9   4        2.78        2.49      5.74 o 
   4  -9   4      145.03      145.47     14.36 o 
   5  -9   4        3.39       10.36      7.92 o 
 -10  -8   4      309.76      318.57     13.61 o 
  -9  -8   4       79.93       79.66      7.37 o 
  -8  -8   4       29.84       33.76      5.22 o 
  -7  -8   4       46.70       46.17      5.53 o 
  -6  -8   4      752.31      750.55     17.81 o 
  -5  -8   4     1798.62     1892.74     41.30 o 
  -4  -8   4        0.41        0.96      3.19 o 
  -3  -8   4        5.28        3.31      2.89 o 
  -2  -8   4      496.22      495.52     12.90 o 
  -1  -8   4      724.45      713.56     17.33 o 
   0  -8   4      827.26      783.67     19.23 o 
   1  -8   4      155.98      171.62     11.91 o 
   2  -8   4      842.39      828.41     25.37 o 
   3  -8   4       26.93       28.63      6.98 o 
   4  -8   4     1419.88     1373.40     37.77 o 
   5  -8   4        9.03       12.04      8.04 o 
   6  -8   4      367.29      336.60     20.71 o 
 -11  -7   4       82.99      101.64     10.79 o 
 -10  -7   4        0.04        8.87      6.95 o 
  -9  -7   4       34.95       35.78      5.78 o 
  -8  -7   4      256.51      231.13     10.45 o 
  -7  -7   4        1.12       13.00      3.83 o 
  -6  -7   4      298.77      309.86     12.55 o 
  -5  -7   4       11.97       26.21      3.74 o 
  -4  -7   4      153.50      146.28      4.98 o 
  -3  -7   4      196.57      197.95      5.30 o 
  -2  -7   4       60.66       66.09      3.47 o 
  -1  -7   4      275.69      313.56      9.52 o 
   0  -7   4     3104.49     3132.02     56.85 o 
   1  -7   4      170.13      144.36     19.11 o 
   2  -7   4     1546.45     1501.55     32.31 o 
   3  -7   4      522.64      582.17     17.60 o 
   4  -7   4      278.87      280.31     15.34 o 
   5  -7   4        3.50       -0.47      6.82 o 
   6  -7   4       56.76       57.26      8.86 o 
   7  -7   4       41.69       33.33      7.07 o 
 -11  -6   4        1.42        8.43      6.91 o 
 -10  -6   4      144.63      143.74     12.67 o 
  -9  -6   4       43.89       42.11      7.69 o 
  -8  -6   4       88.33      114.32     11.32 o 
  -7  -6   4       24.53       26.48      4.17 o 
  -6  -6   4      577.25      212.40     11.92 o 
  -5  -6   4      303.28      298.12     13.82 o 
  -4  -6   4        4.23       14.95      2.07 o 
  -3  -6   4      849.10      892.07     16.04 o 
  -2  -6   4      378.12      328.60      8.39 o 
  -1  -6   4      704.01      725.36     14.34 o 
   0  -6   4     1132.50     1166.51     26.44 o 
   1  -6   4       42.27       23.04      6.64 o 
   2  -6   4     1120.84     1115.12     30.32 o 
   3  -6   4      474.47      454.04     14.80 o 
   4  -6   4     1004.30      990.93     26.85 o 
   5  -6   4      896.96      879.30     22.30 o 
   6  -6   4     1344.52     1218.93     29.15 o 
   7  -6   4      406.87      365.37     15.88 o 
   8  -6   4       64.47       70.15     10.51 o 
 -11  -5   4       63.00      112.94     15.04 o 
 -10  -5   4      139.49      142.38     12.62 o 
  -9  -5   4        4.07        3.99      5.70 o 
  -8  -5   4      771.73      721.40     29.54 o 
  -7  -5   4       58.31      107.62      9.57 o 
  -6  -5   4        6.26        4.80      6.76 o 
  -5  -5   4      339.95      204.74     14.61 o 
  -4  -5   4      209.61      199.32      4.54 o 
  -3  -5   4      483.60      503.79      7.79 o 
  -2  -5   4     5511.04     5701.99     76.27 o 
  -1  -5   4      315.68      534.36     16.64 o 
   0  -5   4     2477.69     2847.90     44.13 o 
   1  -5   4       65.92       63.48      4.89 o 
   2  -5   4     1599.31     1607.04     32.19 o 
   3  -5   4      222.33      291.97      9.42 o 
   4  -5   4       22.13       25.64      4.66 o 
   5  -5   4      408.77      395.09     12.47 o 
   6  -5   4      204.83      171.62     11.05 o 
   7  -5   4       51.53       46.38      7.51 o 
   8  -5   4       20.65       10.89      9.60 o 
   9  -5   4       19.43       18.45     10.95 o 
 -11  -4   4       27.91       24.83      5.93 o 
 -10  -4   4       17.30       21.99      5.48 o 
  -9  -4   4        7.15        2.84      4.22 o 
  -8  -4   4     1039.71     1071.56     21.75 o 
  -7  -4   4        0.44       -0.88      3.86 o 
  -6  -4   4      142.85      181.28     11.18 o 
  -5  -4   4      154.44      155.39      8.81 o 
  -4  -4   4       26.19       23.91      2.11 o 
  -3  -4   4      490.22      411.48     11.12 o 
  -2  -4   4     1567.00     1670.81     26.02 o 
  -1  -4   4     2450.29     2551.57     38.66 o 
   0  -4   4     1922.44     2020.96     31.61 o 
   1  -4   4     1986.05     2133.77     46.94 o 
   2  -4   4      645.63      712.85     14.40 o 
   3  -4   4       30.07      101.61      9.65 o 
   4  -4   4       27.64       21.48      4.20 o 
   5  -4   4      146.44      136.90      7.27 o 
   6  -4   4      549.36      530.30     13.82 o 
   7  -4   4      834.01      846.13     21.01 o 
   8  -4   4      666.96      612.65     31.37 o 
   9  -4   4      231.27      239.27     18.18 o 
 -11  -3   4      158.71      152.48     11.19 o 
 -10  -3   4        0.96       13.86      5.58 o 
  -9  -3   4      274.07      261.90     11.65 o 
  -8  -3   4     2097.50     1874.98     34.36 o 
  -7  -3   4      138.11      136.74     11.15 o 
  -6  -3   4     1251.08     1126.56     21.44 o 
  -5  -3   4      275.36      268.74      8.38 o 
  -4  -3   4      307.56      318.02      8.51 o 
  -3  -3   4        9.04       13.23      2.13 o 
  -2  -3   4     1003.98     1096.11     30.73 o 
  -1  -3   4     1187.80     1258.18     22.71 o 
   0  -3   4      733.36      722.31     41.01 o 
   1  -3   4     1439.43      692.79     30.63 o 
   2  -3   4      524.82      584.22     12.20 o 
   3  -3   4     1125.42     1282.77     23.27 o 
   4  -3   4      369.32      343.87      7.95 o 
   5  -3   4      191.89      201.53      8.87 o 
   6  -3   4      357.02      374.52     11.20 o 
   7  -3   4      165.77      184.06      9.28 o 
   8  -3   4       36.93       38.22      7.70 o 
   9  -3   4      139.83      112.84     13.14 o 
  10  -3   4       92.44      114.87     20.30 o 
 -11  -2   4       52.44       63.81     13.66 o 
 -10  -2   4      213.24      197.59     11.37 o 
  -9  -2   4       54.13       68.13      7.18 o 
  -8  -2   4      474.93      510.30     14.62 o 
  -7  -2   4      142.14      180.42     11.44 o 
  -6  -2   4       12.80        3.74      3.00 o 
  -5  -2   4      187.84      192.44      7.81 o 
  -4  -2   4      201.02      233.81      6.82 o 
  -3  -2   4       92.05      101.66      5.51 o 
  -1  -2   4    10928.11     7473.94    226.00 o 
   0  -2   4    21222.62    11738.49    376.44 o 
   1  -2   4       22.49       19.63      3.43 o 
   2  -2   4      294.41      312.49     18.84 o 
   3  -2   4     1167.44     1077.30     19.39 o 
   4  -2   4     1412.30     1399.11     19.65 o 
   5  -2   4      334.73      339.33      7.97 o 
   6  -2   4      428.69      408.25      9.85 o 
   7  -2   4       12.32       24.37      6.87 o 
   8  -2   4        4.14       17.39      6.49 o 
   9  -2   4       79.48      100.85     10.30 o 
  10  -2   4     1164.33     1157.76     36.46 o 
 -11  -1   4      111.65      131.93     16.86 o 
 -10  -1   4      442.77      466.11     20.61 o 
  -9  -1   4       37.35       39.38      5.92 o 
  -8  -1   4       48.74       58.05      5.89 o 
  -7  -1   4      334.41      332.62     12.31 o 
  -6  -1   4        0.03       92.06     14.36 o 
  -5  -1   4     1108.59     1232.53     18.75 o 
  -4  -1   4     1365.06     1277.34     19.96 o 
  -3  -1   4     1354.61     1390.86     20.72 o 
  -2  -1   4     5794.81     5823.51     87.62 o 
  -1  -1   4     1984.72     2060.00     34.83 o 
   0  -1   4     1219.41     1196.69     29.44 o 
   2  -1   4     1612.40     1565.74     25.26 o 
   3  -1   4        4.70        9.12      1.89 o 
   4  -1   4     1035.22     1047.30     16.02 o 
   5  -1   4      368.74      330.00      8.77 o 
   6  -1   4      142.35      123.84      5.33 o 
   7  -1   4      142.59      132.80      7.60 o 
   8  -1   4      115.31      132.58     13.63 o 
   9  -1   4      512.50      545.65     19.03 o 
  10  -1   4       27.74       25.47      7.92 o 
  11  -1   4       70.55       72.36     12.49 o 
 -11   0   4       59.54       54.41     11.77 o 
 -10   0   4      406.85      432.59     22.07 o 
  -9   0   4      354.87      339.90     15.37 o 
  -8   0   4      487.64      458.39     13.10 o 
  -7   0   4      576.96      576.95     13.85 o 
  -6   0   4      882.55      852.24     14.26 o 
  -5   0   4      189.75      215.70      5.95 o 
  -4   0   4     3198.39     3431.01     41.74 o 
  -3   0   4      960.17     1030.88     16.33 o 
  -2   0   4     4295.81     4336.75     71.73 o 
  -1   0   4        0.83       -2.46      1.23 o 
   0   0   4     4208.48     4294.80     63.38 o 
   1   0   4      650.17      627.49     13.58 o 
   2   0   4     4819.20     4629.36     85.96 o 
   3   0   4     2297.49     2376.65     36.27 o 
   4   0   4      295.39      324.36     11.03 o 
   5   0   4       42.23       58.16      3.62 o 
   6   0   4      193.30      181.84      6.52 o 
   7   0   4     2189.54     2197.67     33.01 o 
   8   0   4     1001.04     1056.51     19.81 o 
   9   0   4      431.06      422.72     12.99 o 
  10   0   4      458.44      463.11     32.47 o 
  11   0   4       54.68       56.06      9.59 o 
 -10   1   4        1.87        0.06      8.26 o 
  -9   1   4       27.71       45.87      9.41 o 
  -8   1   4       83.30       84.50      8.66 o 
  -7   1   4      123.17      128.11      6.79 o 
  -6   1   4       56.23       53.64      4.08 o 
  -5   1   4      735.96      720.30     13.03 o 
  -4   1   4       31.78       30.55      2.60 o 
  -3   1   4       12.72       11.67      1.99 o 
  -2   1   4     3107.03     2953.42     44.53 o 
  -1   1   4     3944.23     3785.42     63.05 o 
   0   1   4     1344.97     1307.53     26.54 o 
   2   1   4      294.70      369.51     11.14 o 
   3   1   4     4629.95     4290.41     88.61 o 
   4   1   4      194.90      232.90      6.68 o 
   5   1   4     6838.22     7289.77     98.84 o 
   6   1   4      602.53      640.29     12.89 o 
   7   1   4       31.96       28.80      4.52 o 
   8   1   4     1026.96      976.45     18.54 o 
   9   1   4      287.14      288.40     10.42 o 
  10   1   4        0.00       -2.60      4.42 o 
  11   1   4      183.39      212.88     16.71 o 
 -10   2   4        0.84        3.66      8.99 o 
  -9   2   4       66.06       86.40     11.43 o 
  -8   2   4     1604.39     1469.80     40.16 o 
  -7   2   4      345.70      332.17     12.09 o 
  -6   2   4      711.68      710.81     13.90 o 
  -5   2   4      720.94      715.82     12.27 o 
  -4   2   4      897.65      928.45     14.98 o 
  -3   2   4       61.70       60.23      3.66 o 
  -2   2   4     2514.15     2561.98     44.32 o 
  -1   2   4        6.32       29.74      3.00 o 
   0   2   4    32692.37    34943.14    549.00 o 
   1   2   4     1139.79     1082.64     27.33 o 
   2   2   4     2771.98     2933.69     68.41 o 
   4   2   4     1340.34     1256.23     21.53 o 
   5   2   4     2777.44     2739.05     43.91 o 
   6   2   4      647.63      597.29     18.85 o 
   7   2   4      725.66      673.64     18.47 o 
   8   2   4      167.24      127.00     12.28 o 
   9   2   4       96.27      106.28      7.63 o 
  10   2   4      430.99      410.56     14.47 o 
  11   2   4        7.54       26.36      5.72 o 
 -10   3   4      110.17       92.09     17.03 o 
  -9   3   4        9.65        2.47     11.32 o 
  -8   3   4      208.88      206.52     15.44 o 
  -7   3   4      563.17      507.87     15.18 o 
  -6   3   4       29.54       49.04      5.72 o 
  -5   3   4       52.24       64.08      4.85 o 
  -4   3   4      802.71      759.42     13.11 o 
  -3   3   4     1655.61     1586.21     32.41 o 
  -2   3   4     3663.00     3643.41     61.79 o 
   0   3   4    11497.76    11224.40    176.48 o 
   1   3   4      987.55     1233.18     80.97 o 
   2   3   4     1638.55     1529.33     59.62 o 
   3   3   4     1066.05      982.53     27.32 o 
   4   3   4     2295.71     2231.31     39.09 o 
   5   3   4     8185.58     8052.69    177.39 o 
   6   3   4       30.54       65.72      4.64 o 
   7   3   4      849.19      918.08     19.33 o 
   8   3   4      139.50      126.71      7.82 o 
   9   3   4        0.21       -3.02      3.73 o 
  10   3   4       10.34        9.78      4.89 o 
  11   3   4       24.60       25.29      5.53 o 
  12   3   4      229.14      231.21     11.70 o 
  -9   4   4      180.78      194.90     16.14 o 
  -8   4   4      281.23      264.41     39.92 o 
  -7   4   4        8.54        8.88      9.20 o 
  -6   4   4       44.50       31.68      8.03 o 
  -5   4   4      257.58      216.15     22.28 o 
  -4   4   4      193.60      191.04      9.32 o 
  -3   4   4       41.26       64.39      4.57 o 
  -2   4   4     1352.53     1396.26     25.13 o 
  -1   4   4      265.39      293.38      9.87 o 
   0   4   4     1042.70     1137.75     20.78 o 
   1   4   4      288.91      261.36     11.47 o 
   2   4   4      375.73      212.02     15.00 o 
   3   4   4      721.02      704.56     19.76 o 
   4   4   4      110.58      171.19      6.96 o 
   5   4   4     1843.63     1810.02     29.74 o 
   6   4   4     1480.93     1448.52     33.23 o 
   7   4   4      653.74      616.23     26.90 o 
   8   4   4       78.83      114.62      8.93 o 
   9   4   4      277.24      275.41     12.69 o 
  10   4   4       64.69       60.52      5.66 o 
  11   4   4      150.59      139.71      8.06 o 
  12   4   4       40.24       28.92      7.37 o 
  -8   5   4      704.69      750.01     26.07 o 
  -7   5   4      140.66      153.30     12.92 o 
  -6   5   4      139.26      119.69      9.28 o 
  -5   5   4        0.87       -5.29      4.86 o 
  -4   5   4      319.56      259.78     11.01 o 
  -3   5   4      248.93      209.77     10.69 o 
  -2   5   4       56.81       55.86     11.01 o 
  -1   5   4     2260.30     2243.63     42.05 o 
   0   5   4       23.84       47.01      2.91 o 
   1   5   4      759.07     1145.38     36.26 o 
   2   5   4      919.59      823.59     49.29 o 
   3   5   4      860.01      913.95     24.71 o 
   4   5   4      951.98      985.24     18.13 o 
   5   5   4        5.37       -1.81      1.95 o 
   6   5   4       18.37       53.59     12.31 o 
   7   5   4      208.91       80.13     10.00 o 
   8   5   4       29.10       31.82      9.48 o 
   9   5   4      120.37      111.91      9.31 o 
  10   5   4      680.59      706.45     19.60 o 
  11   5   4        1.37        4.06      6.24 o 
  -8   6   4      229.37      208.47     15.60 o 
  -7   6   4      109.66      110.82     10.64 o 
  -6   6   4      317.12      317.22     23.72 o 
  -5   6   4       14.68       20.05      6.22 o 
  -4   6   4      304.95      287.53     10.26 o 
  -3   6   4        1.41        8.69      8.21 o 
  -1   6   4      355.37      376.77     10.71 o 
   0   6   4      126.76      113.10      4.06 o 
   1   6   4      727.06      732.43     28.98 o 
   2   6   4     3505.20     3486.06     93.83 o 
   3   6   4      329.58      315.22     12.98 o 
   4   6   4       27.46       46.68      8.01 o 
   5   6   4      222.83      188.88      7.18 o 
   6   6   4        0.50       -5.98     10.16 o 
   7   6   4      151.04      201.99      9.55 o 
   8   6   4      612.42      675.06     18.85 o 
   9   6   4      226.98      217.02     18.42 o 
  10   6   4       62.47       51.61      8.42 o 
  11   6   4        0.72       10.82      6.76 o 
  -7   7   4      178.21      210.52     11.72 o 
  -6   7   4      239.73      241.26     10.64 o 
  -5   7   4      339.55      346.08     17.25 o 
  -4   7   4        0.03       -3.55      4.84 o 
  -3   7   4      216.60      227.33     14.68 o 
  -2   7   4      486.79      447.70     15.66 o 
  -1   7   4      119.29      100.19     10.90 o 
   0   7   4     1064.54     1058.01     21.92 o 
   1   7   4     1109.86     1087.83     22.00 o 
   2   7   4      120.62       99.68     10.61 o 
   3   7   4      754.66      763.81     44.76 o 
   4   7   4      343.41      331.23     14.46 o 
   5   7   4        3.63        7.43      4.65 o 
   6   7   4        2.57        2.14      2.81 o 
   7   7   4        1.07       -3.36      3.59 o 
   8   7   4       73.53       40.69      6.98 o 
   9   7   4      255.39      269.02     13.81 o 
  10   7   4      136.69      150.80      9.96 o 
  11   7   4       22.73       34.43      8.08 o 
  -6   8   4       26.92       11.62      8.21 o 
  -5   8   4       23.99       20.12      7.56 o 
  -4   8   4       61.11       34.85      9.51 o 
  -3   8   4       56.39       75.83     10.17 o 
  -2   8   4        7.80        4.01      5.30 o 
  -1   8   4      189.20      201.11     10.88 o 
   0   8   4     1746.66     1765.31     49.82 o 
   1   8   4      164.12      152.51     12.09 o 
   2   8   4       84.62      142.97     13.14 o 
   3   8   4      597.20      559.08     19.91 o 
   4   8   4     2549.16     2419.07     50.84 o 
   5   8   4       10.83       14.54      6.01 o 
   6   8   4        2.53        7.08     10.49 o 
   7   8   4      111.90      109.41      7.19 o 
   8   8   4      221.79      237.42     11.68 o 
   9   8   4       80.96       80.90      7.63 o 
  10   8   4      215.97      207.16     12.06 o 
  11   8   4      258.17      258.33     16.95 o 
  -5   9   4      104.89      103.33     12.20 o 
  -4   9   4      155.15      161.18     14.75 o 
  -3   9   4      239.48      291.87     15.92 o 
  -2   9   4      188.72      192.88     12.70 o 
  -1   9   4       11.02        3.20      4.61 o 
   0   9   4        0.81       -2.65      3.61 o 
   1   9   4       17.15       10.53      5.29 o 
   2   9   4      191.16      162.47     17.91 o 
   3   9   4      866.13      826.25     32.40 o 
   4   9   4       90.83      113.43     10.96 o 
   5   9   4      157.35      169.62     11.92 o 
   6   9   4       87.71       81.59      6.65 o 
   7   9   4       95.83       87.47      6.25 o 
   8   9   4       12.81       -0.07      4.88 o 
   9   9   4      427.37      402.53     15.00 o 
  10   9   4      112.82      122.79      9.66 o 
  -3  10   4      762.56      768.82     32.41 o 
  -2  10   4       37.78       39.57      7.75 o 
  -1  10   4      131.05      109.37      9.67 o 
   0  10   4      689.52      711.52     29.63 o 
   1  10   4      273.44      279.79     11.97 o 
   2  10   4       96.57      167.09     14.90 o 
   3  10   4      402.05      394.18     22.46 o 
   4  10   4      231.09      206.08     15.17 o 
   5  10   4      507.50      540.21     24.44 o 
   6  10   4       21.85       18.92      6.82 o 
   7  10   4      316.29      292.04     10.70 o 
   8  10   4      251.28      278.54     11.91 o 
   9  10   4      327.44      319.33     10.70 o 
  -2  11   4        0.97        0.75      6.14 o 
  -1  11   4      137.16      145.37     11.43 o 
   0  11   4      184.30      205.45     12.63 o 
   1  11   4        0.86       -6.90      4.29 o 
   2  11   4        7.65       -2.34      3.66 o 
   3  11   4       56.95       49.10      9.75 o 
   4  11   4       53.78       70.76     10.74 o 
   5  11   4      101.07       94.06     15.05 o 
   6  11   4        0.00      -10.68     11.65 o 
   7  11   4       42.21       42.23     11.00 o 
   8  11   4       73.86       71.54     12.11 o 
   1  12   4       74.56       67.02      7.81 o 
   2  12   4      218.17      196.20     21.84 o 
   3  12   4       46.76       41.91      7.66 o 
   6  12   4      233.18      224.45     32.81 o 
  -7 -11   5      284.41      273.77     13.58 o 
  -6 -11   5      499.17      513.13     17.97 o 
  -5 -11   5       75.00       68.13      7.37 o 
  -4 -11   5       87.58       96.58      8.12 o 
  -3 -11   5       28.96       22.41     16.69 o 
  -2 -11   5       75.20       56.99      7.34 o 
  -1 -11   5      165.75      184.31     28.78 o 
   0 -11   5      139.86      169.21     13.81 o 
   1 -11   5       40.84       40.78      9.12 o 
  -8 -10   5      174.57      167.35     12.25 o 
  -7 -10   5      265.07      264.52     17.57 o 
  -6 -10   5      103.70       91.49     16.32 o 
  -5 -10   5        0.97        1.86      7.08 o 
  -4 -10   5        1.00       -0.84      3.95 o 
  -3 -10   5        4.33        6.71      4.28 o 
  -2 -10   5      307.34      310.69     12.90 o 
  -1 -10   5       96.58      101.77      8.65 o 
   0 -10   5       46.98       56.31      8.24 o 
   1 -10   5       97.80       91.58      9.56 o 
   2 -10   5      636.67      610.44     38.78 o 
   3 -10   5      309.02      415.58     19.28 o 
  -9  -9   5       12.00       11.03      5.19 o 
  -8  -9   5      107.45       89.55      7.78 o 
  -7  -9   5        6.77       23.43      5.92 o 
  -6  -9   5       63.17       83.81      7.65 o 
  -5  -9   5      321.86      330.58     12.54 o 
  -4  -9   5     1310.72     1299.69     30.72 o 
  -3  -9   5      226.88      222.91     11.88 o 
  -2  -9   5        3.47        5.11      3.94 o 
  -1  -9   5       46.48       63.76      6.18 o 
   0  -9   5      129.57      135.12      8.99 o 
   1  -9   5      314.82      318.18     12.86 o 
   2  -9   5      400.72      418.04     17.40 o 
   3  -9   5       99.55      104.23     11.91 o 
   4  -9   5       35.53       43.91      8.92 o 
 -10  -8   5       15.75       16.90      5.46 o 
  -9  -8   5        0.45        0.10      4.69 o 
  -8  -8   5        9.93       30.52      5.45 o 
  -7  -8   5        2.12        8.66      4.66 o 
  -6  -8   5      453.61      456.66     13.30 o 
  -5  -8   5      161.39      161.33      9.41 o 
  -4  -8   5      240.87      244.86     10.01 o 
  -3  -8   5      453.88      472.52     14.12 o 
  -2  -8   5      261.81      269.09      9.42 o 
  -1  -8   5       14.01       13.95      3.85 o 
   0  -8   5      322.96      328.08     18.33 o 
   1  -8   5       70.91       86.05      7.44 o 
   2  -8   5      464.50      475.43     16.08 o 
   3  -8   5       10.85        8.47      5.91 o 
   4  -8   5       15.07       21.32     13.45 o 
   5  -8   5       22.30       17.63     11.43 o 
   6  -8   5       60.75       74.63     11.70 o 
 -10  -7   5       53.92       52.62      7.12 o 
  -9  -7   5       81.56       82.73      7.58 o 
  -8  -7   5        2.25        3.74      3.95 o 
  -7  -7   5        0.07       25.48      5.27 o 
  -6  -7   5      116.76      150.67      9.73 o 
  -5  -7   5     1081.61     1050.92     22.28 o 
  -4  -7   5      134.08      140.48      7.86 o 
  -3  -7   5        5.94        2.90      1.86 o 
  -2  -7   5      962.44     1040.22     21.69 o 
  -1  -7   5      773.59      757.71     17.57 o 
   0  -7   5      647.96      661.50     27.69 o 
   1  -7   5      811.86      775.64     19.41 o 
   2  -7   5      132.97      171.53     10.13 o 
   3  -7   5      187.30      174.76     10.92 o 
   4  -7   5      310.42      309.70     15.84 o 
   5  -7   5       12.91       14.47      7.05 o 
   6  -7   5        2.33        8.40      5.01 o 
   7  -7   5        1.46        2.40      5.85 o 
 -11  -6   5       70.98       71.80      9.62 o 
 -10  -6   5      246.99      233.21     14.35 o 
  -9  -6   5      191.39      231.75     13.52 o 
  -8  -6   5      338.55      309.12     19.50 o 
  -7  -6   5       11.45       12.22      4.14 o 
  -6  -6   5     1204.72     1156.23     22.94 o 
  -5  -6   5        4.20        3.21      2.60 o 
  -4  -6   5      195.74      224.38      5.84 o 
  -3  -6   5       71.99       75.64      3.38 o 
  -2  -6   5       63.87       88.39      5.59 o 
  -1  -6   5      339.79      409.76     10.08 o 
   0  -6   5     2395.60     2400.49     69.10 o 
   2  -6   5        0.50        9.87      4.03 o 
   3  -6   5        1.64        2.09      6.44 o 
   4  -6   5      155.88      155.63      8.04 o 
   5  -6   5      107.44      113.67      8.77 o 
   6  -6   5        2.26        7.10      7.39 o 
   7  -6   5      261.48      264.65     14.20 o 
   8  -6   5        9.27       21.80      8.52 o 
 -11  -5   5        0.47        5.81      7.09 o 
 -10  -5   5        2.43        2.90      5.76 o 
  -9  -5   5      557.51      499.53     19.56 o 
  -8  -5   5       62.98       65.54      8.38 o 
  -7  -5   5        1.27       40.06      7.31 o 
  -6  -5   5      273.45      291.69     11.60 o 
  -4  -5   5     2059.83     2054.35     32.92 o 
  -3  -5   5     4427.52     4493.33     53.50 o 
  -2  -5   5       16.74       27.66      3.74 o 
   0  -5   5     2775.29     2970.04     46.20 o 
   1  -5   5      302.73      282.83     11.57 o 
   2  -5   5     1554.05     1544.61     26.86 o 
   3  -5   5     1360.95     1510.32     27.63 o 
   4  -5   5      974.32      934.48     20.06 o 
   5  -5   5      406.95      422.23     17.43 o 
   6  -5   5      741.11      789.29     19.63 o 
   7  -5   5      126.06      126.38     10.64 o 
   8  -5   5      483.24      480.08     56.28 o 
 -11  -4   5        8.38       23.16      5.89 o 
 -10  -4   5      813.78      677.68     19.09 o 
  -9  -4   5      135.15      121.09     12.00 o 
  -8  -4   5      950.73      989.70     22.68 o 
  -7  -4   5      409.66      421.27     11.01 o 
  -6  -4   5       72.64       75.79      6.36 o 
  -5  -4   5      680.92      731.65     21.24 o 
  -4  -4   5      109.66      102.86      4.52 o 
  -3  -4   5      137.30      146.13      7.35 o 
  -2  -4   5       59.71       81.53      3.46 o 
  -1  -4   5       35.42       52.35      3.81 o 
   0  -4   5      276.44      288.35      7.98 o 
   1  -4   5      322.05      396.16     14.88 o 
   2  -4   5      508.79      647.40     13.64 o 
   3  -4   5      529.70      574.10     13.37 o 
   4  -4   5      187.87      206.98      9.07 o 
   5  -4   5      246.90      269.65      9.62 o 
   6  -4   5     2026.62     1876.76     32.25 o 
   7  -4   5       97.17      102.55      7.84 o 
   8  -4   5       44.79       62.48     10.68 o 
   9  -4   5       74.23       67.07     12.22 o 
 -11  -3   5      507.60      510.10     18.20 o 
 -10  -3   5        5.11       -4.27      4.76 o 
  -9  -3   5       35.21       30.40      5.61 o 
  -8  -3   5      644.04      553.99     14.95 o 
  -7  -3   5      363.83      485.16     23.47 o 
  -6  -3   5       79.18      123.30      6.37 o 
  -5  -3   5        1.24        4.51      2.66 o 
  -4  -3   5     2757.38     2672.35     38.85 o 
  -3  -3   5      213.21      244.03      8.53 o 
  -2  -3   5      102.18       56.34      5.58 o 
  -1  -3   5     2395.62     2785.02    140.79 o 
   0  -3   5      226.62      211.63     44.44 o 
   1  -3   5      674.48      786.50     17.39 o 
   2  -3   5       76.31       94.47     13.17 o 
   3  -3   5      515.76      623.18     16.57 o 
   4  -3   5      923.79      858.29     14.81 o 
   5  -3   5      202.37      203.69      8.39 o 
   6  -3   5      219.63      204.31      9.16 o 
   7  -3   5      185.27      199.74      9.63 o 
   8  -3   5        2.11       -0.52      5.85 o 
   9  -3   5      157.95      134.90     14.01 o 
  10  -3   5      108.70       97.58     13.40 o 
 -11  -2   5       35.38       30.21     17.20 o 
 -10  -2   5      665.88      634.19     18.32 o 
  -9  -2   5      121.17      135.07      9.10 o 
  -8  -2   5     2261.35     2189.17     39.58 o 
  -7  -2   5       27.14       15.96      4.31 o 
  -6  -2   5        1.56        3.15      2.61 o 
  -5  -2   5      346.49      349.22     10.81 o 
  -4  -2   5     1452.45     1415.90     24.23 o 
  -3  -2   5       27.75       29.32      3.86 o 
  -2  -2   5     2787.45     1521.77    185.16 o 
  -1  -2   5      201.48      123.63      8.39 o 
   0  -2   5     1447.20     1612.79     28.87 o 
   1  -2   5      800.65      836.74     17.06 o 
   2  -2   5      138.22      194.24      6.42 o 
   3  -2   5      827.76      900.56     21.63 o 
   4  -2   5      874.40      717.09     11.94 o 
   5  -2   5     2344.70     2154.67     28.99 o 
   6  -2   5       67.06       57.84      5.02 o 
   7  -2   5     1317.22     1284.17     24.21 o 
   8  -2   5     1846.09     1750.38     39.29 o 
   9  -2   5        6.30        2.65      6.38 o 
  10  -2   5       23.69       65.81     11.81 o 
 -11  -1   5       44.84       48.46     15.28 o 
 -10  -1   5      368.84      353.14     18.16 o 
  -9  -1   5       33.99       25.99      6.87 o 
  -8  -1   5      383.02      379.60     11.76 o 
  -7  -1   5      215.62      257.46     11.36 o 
  -6  -1   5       22.68       74.21     17.04 o 
  -5  -1   5        0.58        6.36      2.34 o 
  -4  -1   5     1911.83     1980.86     29.27 o 
  -3  -1   5     1218.99     1308.93     18.55 o 
  -2  -1   5     6963.42     6678.23     88.86 o 
  -1  -1   5      776.05      688.44     13.55 o 
   0  -1   5      401.59      480.30     16.04 o 
   1  -1   5     2723.89     2615.58     39.74 o 
   2  -1   5    12100.33    11828.05    171.43 o 
   3  -1   5     2167.28     2264.40     30.40 o 
   4  -1   5      160.65      149.02      5.16 o 
   5  -1   5      228.06      239.85      9.75 o 
   6  -1   5      558.45      508.52     10.89 o 
   7  -1   5       58.26       81.54      5.41 o 
   8  -1   5        0.90       14.92      6.12 o 
   9  -1   5       24.39       41.24     11.55 o 
  10  -1   5        0.42        8.45      8.07 o 
  11  -1   5       15.14       33.49     10.84 o 
 -11   0   5      141.25      136.90     14.89 o 
 -10   0   5      684.83      708.08     26.37 o 
  -9   0   5      182.18      188.10     12.27 o 
  -8   0   5     1177.07     1112.75     22.29 o 
  -7   0   5      185.61      209.39      9.63 o 
  -6   0   5      348.77      300.21      7.82 o 
  -5   0   5      140.28      169.20      5.58 o 
  -4   0   5       38.40       54.70      4.76 o 
  -3   0   5      875.59      972.06     15.92 o 
  -2   0   5      562.31      519.07      9.97 o 
  -1   0   5        4.96       14.35      1.86 o 
   0   0   5       17.49       32.24      2.16 o 
   1   0   5      107.93       71.36      5.75 o 
   2   0   5     8795.89     8428.55    122.82 o 
   3   0   5     5138.91     4810.55     70.36 o 
   4   0   5     2681.50     2389.32     46.46 o 
   5   0   5      242.05      282.62      6.76 o 
   6   0   5      118.59      100.56      5.17 o 
   7   0   5      189.89      215.62     11.11 o 
   8   0   5     3853.80     3595.31     51.06 o 
   9   0   5      160.81      172.66     11.04 o 
  10   0   5      161.70      161.77     15.95 o 
  11   0   5       90.90      102.18     11.28 o 
 -10   1   5      112.27       92.03     12.59 o 
  -9   1   5       59.34       58.32     16.76 o 
  -8   1   5        5.77        5.28     10.31 o 
  -7   1   5      105.48      127.18      7.27 o 
  -6   1   5     1169.76     1130.91     17.74 o 
  -5   1   5     1068.04     1069.50     28.85 o 
  -4   1   5     1466.26     1505.82     21.82 o 
  -3   1   5      238.28      183.26      6.41 o 
  -2   1   5     1111.30     1105.62     18.67 o 
   0   1   5     2126.41     2087.76     35.79 o 
   2   1   5     5757.86     5517.10    104.02 o 
   3   1   5      460.13      404.89      9.33 o 
   4   1   5     2600.85     2397.62     34.59 o 
   5   1   5     2508.32     2519.11     37.01 o 
   6   1   5     1757.82     1939.19     28.09 o 
   7   1   5      163.35      179.79      8.22 o 
   8   1   5      205.70      227.54      9.25 o 
   9   1   5       53.79       65.55      6.32 o 
  10   1   5        2.09        5.53      5.17 o 
  11   1   5       93.38      109.57     12.61 o 
 -10   2   5      318.91      344.09     21.50 o 
  -9   2   5       13.20       19.02      8.23 o 
  -8   2   5     1214.57     1223.08     35.55 o 
  -7   2   5      759.87      729.81     18.22 o 
  -6   2   5      755.35      687.45     14.82 o 
  -5   2   5      823.76      798.90     13.29 o 
  -4   2   5      568.94      648.25     18.92 o 
  -3   2   5     1022.70     1130.68     18.01 o 
  -2   2   5      157.77      180.56      7.19 o 
  -1   2   5     1127.88     1231.72     29.09 o 
   0   2   5    75555.50    77744.21   1984.10 o 
   1   2   5       39.38       31.54      2.13 o 
   2   2   5     1527.31     1665.24     23.80 o 
   4   2   5      502.47      492.90     11.39 o 
   5   2   5      100.47       85.62      5.02 o 
   6   2   5     8322.20     7792.32    118.08 o 
   7   2   5      179.51      180.73     10.43 o 
   8   2   5     5897.07     5463.66     86.74 o 
   9   2   5       13.12        9.28      4.35 o 
  10   2   5      629.47      638.74     16.57 o 
  11   2   5        0.09       -5.99      4.48 o 
 -10   3   5        3.90        4.15      9.29 o 
  -9   3   5      230.07      218.82     16.62 o 
  -8   3   5      568.84      596.79     23.59 o 
  -7   3   5      567.68      548.87     15.77 o 
  -6   3   5       43.41       69.11      6.82 o 
  -5   3   5        4.04       -1.95      2.77 o 
  -4   3   5     1109.23     1064.49     16.89 o 
  -3   3   5      803.05      806.04     17.26 o 
  -2   3   5      349.97      324.06      8.98 o 
   0   3   5      707.96      729.63     13.27 o 
   1   3   5     3268.36     3425.45     71.90 o 
   2   3   5     2153.32     1882.98     39.72 o 
   3   3   5       46.49       34.66      7.05 o 
   4   3   5     1485.69     1537.52     28.33 o 
   5   3   5     1413.19     1533.15     44.12 o 
   6   3   5     1935.45     1880.82     32.08 o 
   7   3   5     3976.28     3849.85     61.78 o 
   8   3   5        7.72       -1.33      4.59 o 
   9   3   5      555.10      500.07     14.61 o 
  10   3   5      659.60      654.84     20.98 o 
  11   3   5       20.62       15.97      7.09 o 
  12   3   5      103.08      117.94      9.76 o 
  -9   4   5       33.63       23.26     11.60 o 
  -8   4   5        0.23       69.69     17.98 o 
  -7   4   5        0.44       24.55     10.14 o 
  -6   4   5       72.84       64.81     12.83 o 
  -5   4   5      435.65      445.12     17.01 o 
  -4   4   5      103.26      101.34      8.61 o 
  -3   4   5     1379.14     1484.67     34.05 o 
  -2   4   5       11.95       19.89      4.95 o 
  -1   4   5     1950.67     2132.92     46.09 o 
   0   4   5      212.15      227.03      6.19 o 
   1   4   5      464.71      429.12      9.30 o 
   2   4   5        0.08       -1.15      3.68 o 
   3   4   5      986.42      978.22     17.37 o 
   4   4   5     3798.66     3718.21     50.78 o 
   5   4   5      562.09      537.03     13.21 o 
   6   4   5        0.74        0.20      2.49 o 
   8   4   5      513.44      510.30     19.55 o 
   9   4   5      329.78      337.04     14.24 o 
  10   4   5       24.89       22.05      4.25 o 
  11   4   5        8.42       23.32      6.68 o 
  12   4   5       64.64       59.38      8.49 o 
  -8   5   5      162.40      189.13     14.68 o 
  -7   5   5      248.60      220.94     13.02 o 
  -6   5   5      639.94      708.60     24.53 o 
  -5   5   5      214.17      202.29     10.92 o 
  -4   5   5       85.95       73.26      6.41 o 
  -3   5   5      904.09      853.47     26.65 o 
  -2   5   5      201.26      204.92     12.39 o 
  -1   5   5      976.81      914.30     16.37 o 
   0   5   5     1218.85     1170.72     17.50 o 
   1   5   5     1658.36     2038.48     36.31 o 
   2   5   5     1028.41      937.11    124.36 o 
   3   5   5     7103.91     7156.48    149.79 o 
   4   5   5      353.25      300.64      7.71 o 
   5   5   5      415.65      416.21     10.36 o 
   6   5   5      713.51      640.82     19.06 o 
   7   5   5       89.25       71.55     36.30 o 
   8   5   5       42.83       42.39     13.21 o 
   9   5   5      146.06      127.00      9.93 o 
  10   5   5        9.88       13.65      5.51 o 
  11   5   5      243.18      270.76     14.25 o 
  -8   6   5       64.53       53.54     11.23 o 
  -7   6   5        9.02       22.67      6.59 o 
  -6   6   5       62.07       51.34     14.79 o 
  -5   6   5     1138.61      974.83     23.37 o 
  -4   6   5        0.93       -5.70      6.54 o 
  -3   6   5       18.56       18.01      5.48 o 
  -2   6   5       83.70      125.83     19.04 o 
  -1   6   5        1.97        0.06      2.33 o 
   0   6   5      472.86      502.29      9.25 o 
   1   6   5       68.29       72.12      3.93 o 
   2   6   5       14.83       30.53      5.93 o 
   3   6   5      222.71      222.52     13.96 o 
   4   6   5        0.83       10.80      4.39 o 
   5   6   5       67.01       73.20      4.62 o 
   6   6   5     2050.76     2036.32     39.01 o 
   7   6   5      123.18      138.45      9.21 o 
   8   6   5      162.90      176.82     10.32 o 
   9   6   5        3.42       -0.91      4.89 o 
  10   6   5      112.21      112.00     11.29 o 
  11   6   5      191.28      208.40     12.49 o 
  -7   7   5       17.24       17.42      5.92 o 
  -6   7   5      109.27      140.78     11.18 o 
  -5   7   5       29.64       20.85      7.49 o 
  -4   7   5      132.92      137.75     11.58 o 
  -3   7   5     1406.12     1371.77     35.28 o 
  -2   7   5       22.59       20.60      9.43 o 
  -1   7   5       66.90       60.86      6.19 o 
   0   7   5     1336.95     1250.28     33.85 o 
   1   7   5       36.63       72.21      5.86 o 
   2   7   5     1286.59     1335.38     34.43 o 
   3   7   5     1472.40     1588.83     49.35 o 
   4   7   5      240.29      247.45     12.75 o 
   5   7   5      239.92      224.62     15.13 o 
   6   7   5       55.58       58.32      4.74 o 
   7   7   5       19.08       29.08      5.03 o 
   8   7   5      256.40      219.61     11.13 o 
   9   7   5      145.58      172.21     12.17 o 
  10   7   5        7.64       10.79      5.47 o 
  11   7   5      195.64      201.70     12.96 o 
  -6   8   5        4.39       -3.15      6.90 o 
  -5   8   5        6.18        4.30      7.67 o 
  -4   8   5        9.69       12.00      6.61 o 
  -3   8   5      364.08      402.12     17.07 o 
  -2   8   5      122.34      246.83     15.87 o 
  -1   8   5        0.03       -8.28      4.14 o 
   0   8   5      273.46      274.69     11.17 o 
   1   8   5      215.49      286.32     15.03 o 
   2   8   5     2186.83     2218.98     65.83 o 
   3   8   5        9.70       11.27      5.32 o 
   4   8   5       65.95       82.95      9.25 o 
   5   8   5      347.25      340.76     16.21 o 
   6   8   5      169.13      180.19     10.36 o 
   7   8   5      391.76      414.07     12.61 o 
   8   8   5        4.85       -2.07      6.77 o 
   9   8   5       27.15       23.31      6.30 o 
  10   8   5       24.79       25.48      6.41 o 
  11   8   5       29.70       38.41      7.62 o 
  -5   9   5      170.18      171.92     15.13 o 
  -4   9   5      250.48      296.02     16.92 o 
  -3   9   5        8.77       11.36      6.63 o 
  -2   9   5       92.24       93.76      9.33 o 
  -1   9   5      255.34      248.20     12.02 o 
   0   9   5      227.86      206.33     10.09 o 
   1   9   5      236.60      224.54     10.95 o 
   2   9   5      734.32      672.81     16.97 o 
   3   9   5      133.53      160.51     15.34 o 
   4   9   5      283.32      299.48     13.70 o 
   5   9   5      211.71      222.85     13.44 o 
   6   9   5        4.43       -1.96      6.05 o 
   7   9   5       60.77       89.47      6.95 o 
   8   9   5      158.18      129.48     14.83 o 
   9   9   5        8.38       11.72      5.87 o 
  10   9   5        8.90        9.87      5.73 o 
  -3  10   5      204.66      182.78     17.72 o 
  -2  10   5      310.62      251.31     15.23 o 
  -1  10   5        0.46       -8.02      4.62 o 
   0  10   5      210.73      216.49     11.29 o 
   1  10   5        2.70      -10.73      8.96 o 
   3  10   5       22.03       24.53      9.17 o 
   4  10   5      977.73      937.37     34.08 o 
   5  10   5      244.20      230.64     18.74 o 
   6  10   5        1.31        5.83      6.81 o 
   7  10   5        0.33       -0.38     10.51 o 
   8  10   5      534.14      578.99     14.78 o 
   9  10   5       90.83       95.98      8.18 o 
  -2  11   5       17.97       24.74      7.52 o 
  -1  11   5       18.71       10.17      5.88 o 
   0  11   5        0.06       -9.53      4.76 o 
   1  11   5       89.02       75.17      7.56 o 
   2  11   5       85.06       89.71      6.57 o 
   3  11   5        2.88        1.49     12.77 o 
   4  11   5      102.24       87.71     15.46 o 
   5  11   5        0.32        5.51      7.01 o 
   6  11   5      209.63      240.93     32.65 o 
   7  11   5       39.87       45.63      7.20 o 
   8  11   5      245.50      241.72     11.08 o 
   1  12   5        0.75        4.18      5.21 o 
   2  12   5       27.77       24.60      7.96 o 
   3  12   5       75.23       84.63      9.32 o 
   4  12   5      397.83      399.73     25.57 o 
   6  12   5        0.16       31.20     17.89 o 
  -7 -11   6       26.71       34.33      7.10 o 
  -6 -11   6      102.36      100.23     13.46 o 
  -5 -11   6        3.73        4.93      4.99 o 
  -4 -11   6      350.40      366.10     14.69 o 
  -3 -11   6      224.98      208.96     17.48 o 
  -2 -11   6      101.91      101.62      9.25 o 
  -1 -11   6      136.04      159.88     11.62 o 
   0 -11   6        2.69        2.09      6.75 o 
   1 -11   6        7.45       16.22      7.65 o 
  -8 -10   6       12.56        7.34      6.01 o 
  -7 -10   6       10.50       20.82      6.06 o 
  -6 -10   6      137.50      148.59     10.45 o 
  -5 -10   6      132.01      116.81      8.88 o 
  -4 -10   6        0.39        2.95      6.16 o 
  -3 -10   6      132.80      126.27      9.15 o 
  -2 -10   6        0.00        5.88      4.75 o 
  -1 -10   6       15.13        6.82      5.18 o 
   0 -10   6      272.79      298.44     15.33 o 
   1 -10   6        8.81        1.11      5.47 o 
   2 -10   6     1018.06     1068.64     33.84 o 
   3 -10   6       19.36       36.24      8.68 o 
  -9  -9   6       29.99       33.58      6.27 o 
  -8  -9   6      527.14      481.12     15.62 o 
  -7  -9   6       23.71       11.74      7.35 o 
  -6  -9   6      102.65      124.84     10.92 o 
  -5  -9   6      145.53      167.36      9.81 o 
  -4  -9   6       17.71       25.93      5.45 o 
  -3  -9   6        0.09        1.14      4.92 o 
  -2  -9   6      193.52      214.51     10.41 o 
  -1  -9   6     1233.68     1233.38     31.91 o 
   0  -9   6        2.84        1.71      4.03 o 
   1  -9   6        7.59       15.85      5.19 o 
   2  -9   6       79.86       84.99      9.59 o 
   3  -9   6        0.42        6.47      6.22 o 
   4  -9   6       98.31       96.67     11.36 o 
 -10  -8   6       43.50       59.09     10.83 o 
  -9  -8   6      162.86      183.86     11.55 o 
  -8  -8   6        2.18        3.58      4.43 o 
  -7  -8   6        0.14        4.54      3.80 o 
  -6  -8   6     1326.98     1268.78     27.19 o 
  -5  -8   6        2.18        1.71      3.76 o 
  -4  -8   6        1.66        6.20      3.97 o 
  -3  -8   6       33.42       37.11      5.19 o 
  -2  -8   6      450.25      433.98     14.26 o 
  -1  -8   6       11.22       11.49      4.97 o 
   0  -8   6      120.53      126.90      8.29 o 
   1  -8   6       40.10       43.75      7.35 o 
   2  -8   6     1533.77     1518.00     33.93 o 
   3  -8   6      135.35      131.92     11.42 o 
   4  -8   6     1651.23     1575.47     42.08 o 
   5  -8   6       13.46        1.74      6.71 o 
   6  -8   6       22.21       13.72      8.76 o 
 -10  -7   6       47.39       43.76      6.90 o 
  -9  -7   6        0.43       -4.36      5.39 o 
  -8  -7   6       74.29       82.48      7.71 o 
  -7  -7   6      171.09      186.73     10.05 o 
  -6  -7   6      724.60      702.81     19.96 o 
  -5  -7   6        3.77       12.60      3.63 o 
  -4  -7   6       61.59       60.75     10.03 o 
  -3  -7   6       47.00       49.01      5.23 o 
  -2  -7   6       67.01       77.21      5.39 o 
  -1  -7   6       74.23       75.36      5.81 o 
   0  -7   6      685.88      736.43     42.54 o 
   1  -7   6      205.76      199.98     11.55 o 
   2  -7   6      883.01      877.80     23.91 o 
   3  -7   6       37.45       57.45      8.46 o 
   4  -7   6      154.65      162.71     17.21 o 
   5  -7   6      147.11      154.01      9.62 o 
   6  -7   6       28.66       42.78      6.45 o 
   7  -7   6       48.52       62.36      8.13 o 
 -11  -6   6      269.23      287.47     16.92 o 
 -10  -6   6      161.01      165.53     12.59 o 
  -9  -6   6       11.01       11.13      5.20 o 
  -8  -6   6      148.27      145.92      9.05 o 
  -7  -6   6      160.07      155.90      8.62 o 
  -6  -6   6       70.51       66.33      6.01 o 
  -5  -6   6      718.60      212.37     16.04 o 
  -4  -6   6      503.29      472.79     14.52 o 
  -3  -6   6      268.70      244.46      5.87 o 
  -2  -6   6       28.55       36.86      3.01 o 
  -1  -6   6      888.93     1066.16     21.43 o 
   0  -6   6      172.99      195.56      9.61 o 
   2  -6   6      108.58      113.09      8.07 o 
   3  -6   6     1733.84     1804.94     37.90 o 
   4  -6   6        0.15       -5.21      3.72 o 
   5  -6   6     1648.80     1590.65     31.07 o 
   6  -6   6      707.21      714.36     24.25 o 
   7  -6   6       99.93      137.86     11.14 o 
   8  -6   6        0.00       -2.14     18.47 o 
 -11  -5   6        3.95       16.29      6.98 o 
 -10  -5   6        3.04        5.11      5.62 o 
  -9  -5   6       51.13       56.16      7.61 o 
  -8  -5   6      382.48      391.22     14.76 o 
  -7  -5   6      103.56      127.43      7.95 o 
  -6  -5   6       12.66       19.55      4.81 o 
  -4  -5   6      516.35      440.95     11.50 o 
  -3  -5   6       33.90       68.97      5.13 o 
  -2  -5   6      399.06      369.24      8.30 o 
  -1  -5   6     1525.75     1623.25     34.38 o 
   0  -5   6      780.76      900.30     18.88 o 
   1  -5   6       81.70       73.87      7.76 o 
   3  -5   6      867.59      866.64     18.33 o 
   4  -5   6       93.19       93.78      7.01 o 
   5  -5   6       46.26       53.64     12.03 o 
   6  -5   6      193.64      240.14     11.70 o 
   7  -5   6        6.62       66.84     17.25 o 
   8  -5   6       82.17       78.44     14.34 o 
 -11  -4   6       48.10       44.75      7.01 o 
 -10  -4   6        9.53       11.25      6.46 o 
  -9  -4   6      359.11      382.53     15.40 o 
  -8  -4   6      575.43      625.35     16.83 o 
  -7  -4   6      285.99      290.71     10.29 o 
  -6  -4   6      300.48      275.97      9.62 o 
  -5  -4   6      125.68      132.11      6.68 o 
  -4  -4   6      177.02      163.16      5.85 o 
  -3  -4   6     1115.25     1337.12     23.83 o 
  -2  -4   6     2936.79     2971.85     45.27 o 
  -1  -4   6       25.99       29.16      3.37 o 
   0  -4   6      232.45      278.89     15.74 o 
   1  -4   6     1148.53     1126.37     19.98 o 
   2  -4   6     1365.43     1521.61     26.71 o 
   3  -4   6      157.41      158.61      7.59 o 
   4  -4   6        5.25        8.81      3.30 o 
   5  -4   6       27.89       28.81      4.57 o 
   6  -4   6        1.15        3.39      4.33 o 
   7  -4   6      828.91      806.04     18.77 o 
   8  -4   6      526.39      558.14     23.27 o 
   9  -4   6      521.93      517.74     23.39 o 
 -11  -3   6       13.08       66.31      8.47 o 
 -10  -3   6        2.37        7.59      5.52 o 
  -9  -3   6      213.20      199.73     13.30 o 
  -8  -3   6        1.79        3.37      4.08 o 
  -7  -3   6      199.51      190.34      8.91 o 
  -6  -3   6      692.44      636.07     14.44 o 
  -5  -3   6      794.91      848.60     15.98 o 
  -4  -3   6      411.16      430.12      8.39 o 
  -3  -3   6        1.25        0.79      1.54 o 
   0  -3   6      822.79      769.27     34.15 o 
   1  -3   6      265.36      353.51      8.44 o 
   2  -3   6      768.47      785.06     17.88 o 
   3  -3   6      122.65      127.83      5.72 o 
   4  -3   6       33.80       28.33      3.39 o 
   5  -3   6      588.25      534.02     12.85 o 
   6  -3   6      426.76      444.49     12.50 o 
   7  -3   6      876.75      756.43     17.42 o 
   8  -3   6       89.09      104.01     10.21 o 
   9  -3   6       84.08       85.48     12.04 o 
  10  -3   6       24.11       31.69     10.41 o 
 -11  -2   6      255.95      270.98     26.41 o 
 -10  -2   6      176.17      161.80     11.48 o 
  -9  -2   6      260.33      269.54     12.48 o 
  -8  -2   6     1823.88     1785.75     33.64 o 
  -7  -2   6     1338.02     1232.54     27.91 o 
  -6  -2   6       58.30       61.83      5.42 o 
  -5  -2   6      869.44      871.80     23.36 o 
  -4  -2   6     3190.79     3266.71     52.42 o 
  -3  -2   6      199.41      219.79      8.79 o 
   0  -2   6      707.36      723.73     14.90 o 
   1  -2   6      401.90      374.97      8.65 o 
   2  -2   6      637.05      782.74     16.05 o 
   3  -2   6       62.63       95.13      4.74 o 
   4  -2   6      106.17      110.69      4.87 o 
   5  -2   6      732.68      724.88     12.78 o 
   6  -2   6      209.59      228.85      8.51 o 
   7  -2   6      310.22      336.70     12.17 o 
   8  -2   6       57.25      183.83     12.10 o 
   9  -2   6      120.22      120.51     11.10 o 
  10  -2   6      219.44      284.26     19.48 o 
 -11  -1   6       47.50       18.04     14.40 o 
 -10  -1   6      706.86      723.35     31.68 o 
  -9  -1   6       60.44       53.21      6.19 o 
  -8  -1   6      345.59      371.62     11.60 o 
  -7  -1   6      767.46      753.91     24.09 o 
  -6  -1   6      117.90      338.96     15.26 o 
  -5  -1   6      713.23      727.20     12.78 o 
  -4  -1   6     1263.94     1062.99     17.43 o 
  -3  -1   6     1238.47     1127.29     16.46 o 
  -2  -1   6     2088.14     2016.60     26.50 o 
  -1  -1   6     7259.05     7009.42     86.84 o 
   0  -1   6     9080.15     8527.38    187.73 o 
   1  -1   6      359.76      371.07      9.01 o 
   2  -1   6      245.94      359.48      9.97 o 
   3  -1   6       11.46       29.77      2.53 o 
   4  -1   6      164.34      166.26      5.12 o 
   5  -1   6      102.16      106.49      6.01 o 
   6  -1   6        7.97        7.38      2.61 o 
   7  -1   6      372.45      357.43     10.06 o 
   8  -1   6      389.56      399.08     15.57 o 
   9  -1   6      316.82      288.93     14.99 o 
  10  -1   6      168.72      178.41     13.59 o 
  11  -1   6       40.64       57.08     11.67 o 
 -11   0   6       70.81       65.95     16.87 o 
 -10   0   6      232.56      257.72     18.08 o 
  -9   0   6      773.05      761.82     26.18 o 
  -8   0   6     1020.94     1019.69     20.96 o 
  -7   0   6      319.44      326.78     10.41 o 
  -6   0   6     1032.03      969.53     15.76 o 
  -5   0   6     1378.94     1449.99     20.44 o 
  -4   0   6      417.79      387.32      8.12 o 
  -3   0   6        2.38        7.21      3.65 o 
  -2   0   6     1406.19     1299.14     19.55 o 
  -1   0   6      401.37      360.47      7.47 o 
   0   0   6     4521.38     4514.23     67.46 o 
   1   0   6     1350.94     1349.72     26.09 o 
   2   0   6     6349.13     6054.60    141.53 o 
   3   0   6     2026.31     2089.73     32.53 o 
   4   0   6     1184.02     1179.10     18.82 o 
   5   0   6      259.96      282.89      6.82 o 
   6   0   6        0.12        2.78      2.60 o 
   7   0   6      294.95      271.21     11.20 o 
   8   0   6        0.12       30.09      7.64 o 
   9   0   6       96.93      103.27      8.49 o 
  10   0   6      220.86      179.82     15.03 o 
  11   0   6       17.65       20.69     10.08 o 
 -10   1   6      131.12      136.23     14.31 o 
  -9   1   6       15.38       16.33      7.76 o 
  -8   1   6       74.61       81.63     10.11 o 
  -7   1   6     1336.73     1273.14     23.16 o 
  -6   1   6       39.40       37.36      3.72 o 
  -5   1   6     2415.88     2144.38     30.43 o 
  -4   1   6     2933.99     3012.25     40.09 o 
  -3   1   6       36.57       45.93      2.52 o 
  -2   1   6      630.69      585.04      9.51 o 
  -1   1   6       10.87       25.98      3.35 o 
   0   1   6     4752.03     4741.76     78.81 o 
   1   1   6      226.40      277.13      6.54 o 
   2   1   6      114.83      124.99     11.31 o 
   3   1   6     1381.63     1275.46     26.38 o 
   4   1   6      329.24      344.48     11.68 o 
   5   1   6      298.92      274.60      7.66 o 
   6   1   6       54.13      186.40     21.48 o 
   7   1   6      461.02      526.86     13.43 o 
   8   1   6       18.85       27.84      5.03 o 
   9   1   6       14.12       22.59      4.92 o 
  10   1   6       29.33       19.62      5.75 o 
  11   1   6       16.63       14.09      8.56 o 
 -10   2   6      257.00      279.73     19.54 o 
  -9   2   6        8.08        6.93     11.04 o 
  -8   2   6     1076.81      944.39     29.90 o 
  -7   2   6      409.77      365.50     12.72 o 
  -6   2   6     2150.60     2052.37     33.25 o 
  -5   2   6      463.09      461.42      9.36 o 
  -4   2   6     1687.57     1845.49     26.17 o 
  -3   2   6      588.43      504.96      8.89 o 
  -2   2   6      466.44      538.19     25.76 o 
  -1   2   6     2078.60     2256.38     39.59 o 
   0   2   6    11837.16    12561.23    309.58 o 
   1   2   6      257.33      279.08      7.02 o 
   4   2   6     1682.03     1811.99     32.72 o 
   5   2   6      238.40      200.12      6.97 o 
   6   2   6      159.98      143.53      7.28 o 
   7   2   6      593.77      552.35     16.69 o 
   8   2   6      942.69      939.82     21.35 o 
   9   2   6       18.39       13.61      5.11 o 
  10   2   6      135.66      119.02      9.24 o 
  11   2   6       77.26       92.03      9.03 o 
  -9   3   6      731.31      773.07     28.26 o 
  -8   3   6      901.16      889.74     29.45 o 
  -7   3   6       10.66       16.47      5.51 o 
  -6   3   6      783.46      825.67     19.23 o 
  -5   3   6     1018.82      944.95     19.94 o 
  -4   3   6      137.50      151.97      5.39 o 
  -3   3   6      118.14       93.13      7.00 o 
  -2   3   6     3469.99     3415.14     58.48 o 
  -1   3   6        3.21       67.63     12.34 o 
   0   3   6      260.01      312.39      7.09 o 
   1   3   6       57.93       91.86      7.88 o 
   2   3   6     2118.63     1891.08     28.69 o 
   3   3   6      325.95      382.81     17.33 o 
   4   3   6       98.55      129.48      5.51 o 
   5   3   6     4158.17     4053.29     80.64 o 
   6   3   6        8.51        9.40      3.26 o 
   7   3   6     1496.05     1559.71     28.80 o 
   8   3   6      391.96      362.62     15.61 o 
   9   3   6      287.91      261.58     11.55 o 
  10   3   6       21.53       30.63      6.33 o 
  11   3   6       75.80       76.89      7.38 o 
  12   3   6       99.53      139.99      9.63 o 
  -9   4   6      115.40      113.63     16.11 o 
  -8   4   6       88.22       98.88     28.04 o 
  -7   4   6       73.71       66.95      8.96 o 
  -6   4   6      385.56      351.32     17.79 o 
  -5   4   6      251.14      222.12     10.38 o 
  -4   4   6      821.99      794.84     27.35 o 
  -3   4   6      605.14      740.32     28.19 o 
  -2   4   6     1140.58     1201.07     23.43 o 
  -1   4   6     5551.69     6046.54    131.90 o 
   0   4   6     3742.67     4091.82     60.64 o 
   1   4   6      121.15      149.33      9.84 o 
   2   4   6       27.61       36.26      2.37 o 
   3   4   6     1093.89     1011.51     18.26 o 
   4   4   6       37.11       56.02      3.89 o 
   5   4   6      310.86      348.75      8.75 o 
   6   4   6       80.12       64.76      8.98 o 
   7   4   6        0.71       -0.12      2.97 o 
   8   4   6      235.13      263.32     12.47 o 
   9   4   6       93.65      101.73      9.41 o 
  10   4   6       79.16       66.29      5.35 o 
  11   4   6      295.91      264.81     19.01 o 
  12   4   6       21.01       32.85      8.79 o 
  -8   5   6       41.84       35.74      8.81 o 
  -7   5   6     1190.81     1098.11     28.05 o 
  -6   5   6      167.86      192.10     11.41 o 
  -5   5   6        2.70        3.46      4.48 o 
  -4   5   6     1852.11     1715.12     34.49 o 
  -3   5   6     1067.50     1017.09     23.79 o 
  -2   5   6      544.92      482.08     17.16 o 
  -1   5   6      626.21      556.13     14.28 o 
   0   5   6     2373.51     2362.12     33.17 o 
   1   5   6     1786.42     1816.39     33.02 o 
   2   5   6        0.01       -2.02      3.74 o 
   3   5   6      645.53      611.12     20.41 o 
   4   5   6     1221.26     1147.28     21.03 o 
   5   5   6      575.97      584.21     10.80 o 
   6   5   6      219.46      233.91     10.92 o 
   7   5   6      615.27      338.57     29.05 o 
   8   5   6       19.52       17.50      5.39 o 
   9   5   6       72.91       85.35      8.69 o 
  10   5   6       58.41       74.36      8.95 o 
  11   5   6       38.65       63.31      8.19 o 
  -8   6   6       75.74       60.47      9.11 o 
  -7   6   6       68.33       64.89      8.17 o 
  -6   6   6       10.81       -7.69      4.66 o 
  -5   6   6       15.86       26.25      5.30 o 
  -4   6   6        3.12        4.48      4.23 o 
  -3   6   6        7.77       13.15      4.84 o 
  -2   6   6        2.59        1.67      2.49 o 
  -1   6   6      532.95      565.18     15.69 o 
   0   6   6      143.15      172.45      6.14 o 
   1   6   6      161.65      176.13      6.07 o 
   2   6   6     1155.88     1094.89     35.28 o 
   3   6   6      230.43      323.27     22.78 o 
   4   6   6       25.63       53.38      4.29 o 
   5   6   6       34.10       28.63      3.37 o 
   6   6   6       67.51       90.85      9.02 o 
   7   6   6      222.21      211.53      9.77 o 
   8   6   6       68.87       68.72      9.02 o 
   9   6   6      258.86      263.95     13.13 o 
  10   6   6      133.71      136.35     11.03 o 
  11   6   6       40.82       44.83      7.52 o 
  -7   7   6        3.57       -0.71      5.27 o 
  -6   7   6        5.64       -3.27      6.44 o 
  -5   7   6      867.62      839.71     37.17 o 
  -4   7   6      588.82      561.28     20.59 o 
  -3   7   6      220.77      226.96     13.54 o 
  -2   7   6     1510.51     1396.51     36.11 o 
  -1   7   6      170.53      177.41      9.11 o 
   0   7   6      310.73      328.35      9.74 o 
   1   7   6        3.80      164.23     19.92 o 
   2   7   6     1074.08     1196.74     31.55 o 
   3   7   6     3897.62     3870.22     86.80 o 
   4   7   6      143.12      170.49     13.10 o 
   5   7   6      431.21      437.34     14.33 o 
   6   7   6        2.97       -0.52      2.87 o 
   7   7   6      909.53      895.05     21.28 o 
   8   7   6     1578.07     1519.57     33.13 o 
   9   7   6       81.78       86.86      8.39 o 
  10   7   6      211.93      219.04     13.29 o 
  11   7   6       38.30       66.28      8.19 o 
  -6   8   6        4.18        6.91      7.68 o 
  -5   8   6       54.82       51.41      9.22 o 
  -4   8   6      662.34      556.75     27.71 o 
  -3   8   6       69.21       80.27      9.13 o 
  -2   8   6       17.48       37.83      7.53 o 
  -1   8   6      520.70      514.61     16.89 o 
   0   8   6      324.67      309.40     11.60 o 
   1   8   6      243.75      245.48      8.06 o 
   2   8   6      155.59      179.74     24.37 o 
   4   8   6      119.78      125.05     11.19 o 
   5   8   6      197.85      197.61     14.15 o 
   6   8   6       49.16       43.44      5.77 o 
   7   8   6       14.16       14.54      6.31 o 
   8   8   6        0.41       79.68      9.92 o 
   9   8   6      436.65      428.29     15.61 o 
  10   8   6      357.10      372.37     15.94 o 
  11   8   6        5.30        5.28      6.07 o 
  -5   9   6        2.50       -4.89      6.81 o 
  -4   9   6       64.32       66.08      9.89 o 
  -3   9   6     1151.50     1105.11     32.22 o 
  -2   9   6      258.06      269.10     29.69 o 
  -1   9   6       79.24       85.44      8.10 o 
   0   9   6      426.41      409.67     14.21 o 
   1   9   6        0.78       11.38      3.75 o 
   2   9   6      554.27      567.57     38.38 o 
   3   9   6       68.15       81.47     13.99 o 
   4   9   6      380.14      339.70     14.11 o 
   5   9   6     1038.32     1008.76     31.78 o 
   6   9   6      167.74      256.48     12.08 o 
   7   9   6       11.75       27.25      5.31 o 
   8   9   6       14.36        9.92      6.89 o 
   9   9   6      433.21      396.53     18.01 o 
  10   9   6       94.35       98.14     10.41 o 
  -3  10   6        2.22       -6.95      8.28 o 
  -2  10   6        2.36       52.85      8.05 o 
  -1  10   6        5.72       -2.90      4.99 o 
   0  10   6       54.43       44.60     11.69 o 
   1  10   6      398.31      341.01     12.39 o 
   2  10   6       65.56       68.32      8.10 o 
   3  10   6      318.73      329.37     20.19 o 
   4  10   6      192.06      171.84     14.13 o 
   5  10   6      467.24      496.11     18.66 o 
   6  10   6      333.14      376.09     16.69 o 
   7  10   6      149.44      165.44     28.70 o 
   8  10   6      177.44      202.58     10.37 o 
   9  10   6       34.62       23.62      6.68 o 
  -1  11   6       93.22       85.65      9.56 o 
   0  11   6      189.56      166.11     11.42 o 
   1  11   6      120.59      101.21     15.47 o 
   2  11   6        0.26        3.89      3.93 o 
   3  11   6       20.37        8.34      5.33 o 
   4  11   6      337.68      324.94     25.21 o 
   5  11   6      288.83      287.31     19.26 o 
   6  11   6       47.04       48.42      8.95 o 
   7  11   6        7.61       10.70      7.45 o 
   8  11   6      297.83      316.27     13.60 o 
   1  12   6       70.52       89.25      8.69 o 
   2  12   6       30.61       22.33      7.49 o 
   3  12   6        9.02        5.26      6.15 o 
   4  12   6       12.69       25.72     11.43 o 
   5  12   6      427.85      514.40     43.86 o 
   6  12   6      161.00      142.80     27.87 o 
  -6 -11   7      434.72      409.63     16.69 o 
  -5 -11   7       40.73       37.27      9.10 o 
  -4 -11   7       57.93       48.01      7.13 o 
  -3 -11   7      113.56      113.53     11.25 o 
  -2 -11   7      502.73      477.90     17.88 o 
  -1 -11   7       17.37       32.09      6.81 o 
   0 -11   7       85.30       79.04     13.20 o 
  -8 -10   7       23.20       33.24      7.45 o 
  -7 -10   7      453.63      441.49     17.96 o 
  -6 -10   7      204.37      206.58     11.88 o 
  -5 -10   7       15.73       17.42      5.44 o 
  -4 -10   7      117.30      105.66      8.72 o 
  -3 -10   7       19.98       21.78      5.41 o 
  -2 -10   7       16.20       22.89      5.61 o 
  -1 -10   7       36.76       43.59      7.92 o 
   0 -10   7      134.53      132.75     12.50 o 
   1 -10   7        1.17        2.25     17.99 o 
   2 -10   7      488.99      497.04     23.44 o 
   3 -10   7        3.51        5.04      7.21 o 
  -9  -9   7       13.72       16.46      5.74 o 
  -8  -9   7       12.32       12.02      4.93 o 
  -7  -9   7        2.05       13.19      5.58 o 
  -6  -9   7        1.73        5.12      4.90 o 
  -5  -9   7       30.44       34.82      5.80 o 
  -4  -9   7      198.63      181.77     10.11 o 
  -3  -9   7      468.42      444.70     20.45 o 
  -2  -9   7      230.61      233.56     11.31 o 
  -1  -9   7       44.43       39.81      6.35 o 
   0  -9   7      148.22      136.29     14.02 o 
   1  -9   7       61.93       53.69      6.96 o 
   2  -9   7       11.72       23.42      6.59 o 
   3  -9   7      292.92      347.66     17.55 o 
   4  -9   7      387.34      407.83     25.62 o 
 -10  -8   7      146.22      163.61     13.40 o 
  -9  -8   7       18.91       25.46      5.93 o 
  -8  -8   7      274.00      302.64     19.86 o 
  -7  -8   7       37.10       47.17      5.78 o 
  -6  -8   7       46.78       51.56      5.83 o 
  -5  -8   7        7.89       17.78      4.70 o 
  -4  -8   7        7.45        3.69      3.90 o 
  -3  -8   7      217.00      236.23     14.59 o 
  -2  -8   7      201.64      188.58      9.76 o 
  -1  -8   7      167.61      197.93      9.19 o 
   0  -8   7      105.60      100.09      7.62 o 
   1  -8   7      230.13      224.20     11.17 o 
   2  -8   7     1693.26     1568.22     34.94 o 
   3  -8   7      516.20      533.75     18.03 o 
   4  -8   7        0.06       10.03      8.98 o 
   5  -8   7      402.70      446.91     20.40 o 
   6  -8   7       25.72       31.72      9.36 o 
 -10  -7   7       59.35       47.26      7.79 o 
  -9  -7   7        6.39        5.65      4.83 o 
  -8  -7   7      538.93      489.66     16.15 o 
  -7  -7   7       24.87      100.29     20.52 o 
  -6  -7   7      266.88      333.80     11.86 o 
  -5  -7   7      231.83      236.21     12.13 o 
  -4  -7   7      816.43      774.60     21.08 o 
  -3  -7   7        9.17        3.94      4.08 o 
  -2  -7   7      553.54      595.89     23.37 o 
  -1  -7   7      729.57      730.29     17.65 o 
   0  -7   7       89.33      103.65      9.44 o 
   1  -7   7      355.33      345.00     13.19 o 
   2  -7   7      362.61      399.90     14.10 o 
   3  -7   7     2242.53     2295.83     46.93 o 
   4  -7   7     1357.73     1398.78     33.17 o 
   5  -7   7       33.45       34.73      8.55 o 
   6  -7   7       49.56       60.45     15.48 o 
   7  -7   7      126.30      130.74     13.22 o 
 -11  -6   7       88.69       88.04      9.08 o 
 -10  -6   7      325.09      325.92     15.34 o 
  -9  -6   7      409.17      426.49     14.84 o 
  -8  -6   7      895.23      857.57     20.81 o 
  -7  -6   7       99.71       97.92     13.04 o 
  -6  -6   7       62.29       55.66      5.86 o 
  -4  -6   7      287.83      183.45     23.63 o 
  -3  -6   7       44.55       55.54      4.58 o 
  -2  -6   7       79.44      148.92     13.20 o 
  -1  -6   7       31.93       43.47      5.28 o 
   0  -6   7     1059.39      995.55     93.79 o 
   1  -6   7       37.92       35.15      6.18 o 
   2  -6   7       28.91       58.99     11.12 o 
   3  -6   7       32.62       52.12      5.29 o 
   4  -6   7     1422.19     1369.08     27.02 o 
   5  -6   7      384.29      367.96     12.77 o 
   6  -6   7       22.12        7.24      5.58 o 
   7  -6   7      260.30      280.95     14.73 o 
   8  -6   7      120.60      108.97     16.61 o 
 -11  -5   7      160.27      142.71     12.43 o 
 -10  -5   7       11.07        9.47      6.10 o 
  -9  -5   7       43.89       52.67      7.61 o 
  -8  -5   7       61.96       58.81      6.49 o 
  -7  -5   7       97.18      126.42      7.88 o 
  -6  -5   7     2236.13     2247.50     77.62 o 
  -5  -5   7        4.94        2.27      2.08 o 
  -3  -5   7      217.29      206.30     16.93 o 
  -2  -5   7      855.13      962.23     21.96 o 
  -1  -5   7     4927.19     5297.50     98.35 o 
   0  -5   7        5.70       13.03      3.97 o 
   1  -5   7      952.55      945.11     21.23 o 
   2  -5   7       91.05      138.09     12.42 o 
   3  -5   7       68.95       77.84      6.73 o 
   4  -5   7      995.90     1042.24     22.13 o 
   5  -5   7      499.72      497.24     14.45 o 
   6  -5   7      641.58      658.92     17.85 o 
   7  -5   7      513.22      524.08     18.39 o 
   8  -5   7       70.78       68.35     13.66 o 
 -11  -4   7        7.02       16.06      5.55 o 
 -10  -4   7       36.57       52.67      6.49 o 
  -9  -4   7      123.36      132.86      8.43 o 
  -8  -4   7      423.65      423.91     12.58 o 
  -7  -4   7      302.23      346.66     22.25 o 
  -6  -4   7       30.85       37.10      3.11 o 
  -5  -4   7      132.99      124.09      6.15 o 
  -4  -4   7        3.29        2.68      2.01 o 
  -3  -4   7      159.82      187.36     15.88 o 
  -2  -4   7      242.19      281.31     12.85 o 
  -1  -4   7      126.34      135.40      5.45 o 
   0  -4   7      243.62      250.47     10.15 o 
   1  -4   7      145.91      163.87      9.25 o 
   2  -4   7       68.28       79.59      5.20 o 
   3  -4   7       70.73       61.12      5.38 o 
   4  -4   7       17.20       27.55      4.86 o 
   5  -4   7      196.75      185.10      8.70 o 
   6  -4   7     1324.99     1294.04     24.66 o 
   7  -4   7      204.11      212.80     10.54 o 
   8  -4   7      111.39      124.95     18.63 o 
   9  -4   7        9.44       28.45      9.98 o 
 -11  -3   7       27.98       13.28      6.55 o 
 -10  -3   7      522.59      470.40     24.23 o 
  -9  -3   7      509.12      445.18     15.54 o 
  -8  -3   7       22.01       18.07      6.25 o 
  -7  -3   7       78.94       90.34      6.51 o 
  -6  -3   7      202.85      188.86      7.61 o 
  -5  -3   7      765.26      811.93     14.11 o 
  -4  -3   7     3368.96     3271.70     46.52 o 
  -3  -3   7      422.30      477.96     11.96 o 
  -2  -3   7      338.46      287.36     18.85 o 
  -1  -3   7     2136.20     3198.43     55.76 o 
   0  -3   7     1864.72     1893.80     30.52 o 
   1  -3   7     3215.67     3934.57     68.48 o 
   2  -3   7      514.14      647.51     15.88 o 
   3  -3   7      133.42       90.26      5.01 o 
   4  -3   7      135.01      118.37      7.53 o 
   5  -3   7      653.33      579.91     16.59 o 
   6  -3   7      397.32      552.13     14.12 o 
   7  -3   7        2.24       -0.28      4.09 o 
   8  -3   7       91.68       96.22      9.97 o 
   9  -3   7       60.82       39.03     10.19 o 
  10  -3   7       28.18       28.21     10.73 o 
 -11  -2   7      151.71      189.53     23.30 o 
 -10  -2   7      269.17      243.19     14.54 o 
  -9  -2   7      378.63      355.25     15.19 o 
  -8  -2   7       21.11       69.12      6.52 o 
  -7  -2   7       96.58       94.77      6.81 o 
  -6  -2   7      318.92      322.01     10.44 o 
  -5  -2   7      135.34      138.05      6.10 o 
  -4  -2   7      113.49      103.66      5.23 o 
  -3  -2   7      214.03      216.68      6.08 o 
   0  -2   7      681.03      678.79     26.98 o 
   1  -2   7       35.26       22.33      2.74 o 
   2  -2   7       76.38       84.66      4.62 o 
   3  -2   7      202.93      427.68     44.47 o 
   4  -2   7       95.12       97.35      4.63 o 
   5  -2   7      300.14      270.96     11.60 o 
   6  -2   7       11.31       18.07      3.82 o 
   7  -2   7      368.86      406.01     13.19 o 
   8  -2   7       43.49      153.80     11.35 o 
   9  -2   7       12.07       10.83      6.81 o 
  10  -2   7        0.14        2.09      8.48 o 
 -11  -1   7       26.84       68.29     17.99 o 
 -10  -1   7       77.25      107.52     19.22 o 
  -9  -1   7      179.90      170.29     10.54 o 
  -8  -1   7      394.39      411.87     12.35 o 
  -7  -1   7     1105.87     1088.53     20.87 o 
  -6  -1   7      474.87      545.52     12.61 o 
  -5  -1   7        0.68        6.16      2.31 o 
  -4  -1   7      648.01      670.75     18.87 o 
  -3  -1   7      257.34      326.83     14.67 o 
  -2  -1   7     4546.04     4643.93     58.20 o 
  -1  -1   7     2603.75     2574.14     31.16 o 
   0  -1   7      498.37      559.97     10.70 o 
   1  -1   7     2744.60     2949.40     49.50 o 
   2  -1   7        9.81       33.00      3.23 o 
   3  -1   7     6991.27     6707.77     78.54 o 
   4  -1   7     2022.89     2215.98     32.36 o 
   5  -1   7       29.39        6.77      2.50 o 
   6  -1   7       84.05      156.22      6.52 o 
   7  -1   7      428.52      401.46     11.87 o 
   8  -1   7       40.99       40.35      7.15 o 
   9  -1   7      262.21      260.41     15.04 o 
  10  -1   7      116.27      120.04     11.49 o 
  11  -1   7       67.27       81.79     13.35 o 
 -11   0   7       13.30       34.41     13.53 o 
 -10   0   7       11.16       15.23     10.58 o 
  -9   0   7      633.99      586.34     32.91 o 
  -8   0   7       28.05       32.47      5.55 o 
  -7   0   7       34.09       35.54      4.84 o 
  -6   0   7      143.82      175.42      6.55 o 
  -5   0   7      963.09     1015.74     15.61 o 
  -4   0   7      173.56      218.80      6.00 o 
  -3   0   7      211.49      223.43     10.99 o 
  -2   0   7      542.33      553.57      9.25 o 
  -1   0   7      281.05      253.76      7.57 o 
   0   0   7      360.90      278.86      6.62 o 
   1   0   7      402.96      335.82      7.79 o 
   2   0   7     2271.72     2453.42     41.88 o 
   3   0   7     1218.62     1201.14     18.99 o 
   4   0   7     1445.82     1419.86     20.81 o 
   5   0   7      995.98      912.08     15.00 o 
   6   0   7       37.16       33.23      3.59 o 
   7   0   7      234.85      236.27     12.31 o 
   8   0   7        4.90       41.99      5.41 o 
   9   0   7       19.13       14.74      5.85 o 
  10   0   7       23.87       27.50      7.65 o 
  11   0   7       33.19       34.96      8.94 o 
 -10   1   7      117.52      115.72     21.73 o 
  -9   1   7      737.09      716.91     25.94 o 
  -8   1   7        1.68        5.75      6.93 o 
  -7   1   7      974.45      978.43     21.53 o 
  -6   1   7     2116.48     2154.35     29.53 o 
  -5   1   7     1914.97     2020.46     29.14 o 
  -4   1   7      668.48      673.89     11.09 o 
  -3   1   7     1246.26     1160.28     17.21 o 
  -2   1   7     1426.11     1397.96     19.48 o 
  -1   1   7     1908.30     2256.88     31.59 o 
   0   1   7     1581.16     1514.74     23.93 o 
   2   1   7      399.72      416.10     23.09 o 
   3   1   7        0.77        0.46      1.19 o 
   4   1   7     8095.61     7870.93    105.71 o 
   5   1   7      686.49      560.05     12.17 o 
   6   1   7     2772.76     2652.32     36.78 o 
   7   1   7      107.46      138.48      7.74 o 
   8   1   7       12.43        8.19      4.26 o 
   9   1   7       86.60       78.35      6.81 o 
  10   1   7       32.70       36.53      6.36 o 
  11   1   7       35.83       45.24     10.19 o 
 -10   2   7       36.96       40.32     14.82 o 
  -9   2   7       35.84       53.81     10.23 o 
  -8   2   7      251.13      224.19     17.61 o 
  -7   2   7      741.12      722.94     20.22 o 
  -6   2   7      275.22      272.38     10.69 o 
  -5   2   7       90.55      101.97      4.84 o 
  -4   2   7     1013.79     1114.78     15.36 o 
  -3   2   7     3764.82     3736.41     52.24 o 
  -2   2   7      240.92      289.57      7.62 o 
  -1   2   7      940.42      863.52     19.38 o 
   0   2   7     4309.84     4256.99     84.77 o 
   1   2   7      346.48      367.38     17.13 o 
   3   2   7      546.03      246.73     22.77 o 
   4   2   7      267.53      267.64      8.06 o 
   5   2   7      143.94      170.91      9.32 o 
   6   2   7      798.93      798.98     17.03 o 
   7   2   7     3600.71     3287.95     61.88 o 
   8   2   7     4595.10     4362.06     70.99 o 
   9   2   7        1.46        6.01      4.64 o 
  10   2   7      116.16      132.81      8.81 o 
  11   2   7      605.56      610.90     17.12 o 
  -9   3   7       20.97       17.57      8.90 o 
  -8   3   7      227.26      234.17     16.51 o 
  -7   3   7     2623.03     2489.54     44.62 o 
  -6   3   7       99.60      106.76      7.79 o 
  -5   3   7      399.07      394.94     11.93 o 
  -4   3   7     1267.13     1210.43     20.45 o 
  -3   3   7      349.75      336.84     11.99 o 
  -2   3   7        0.05        1.16      3.26 o 
  -1   3   7     1244.15     1133.41     26.34 o 
   0   3   7      153.97      130.92     12.32 o 
   1   3   7     8196.35     8152.81    130.76 o 
   2   3   7     2083.73     2030.73     35.86 o 
   3   3   7      114.62      142.02      4.36 o 
   4   3   7       98.95       88.55      6.12 o 
   5   3   7        6.78        8.48      1.95 o 
   6   3   7     2404.33     2517.21     41.50 o 
   7   3   7       87.71       86.50      6.15 o 
   8   3   7     2251.39     2115.18     37.96 o 
   9   3   7      984.57      877.05     20.72 o 
  10   3   7       85.95      104.81      9.58 o 
  11   3   7      605.59      525.53     15.35 o 
  -9   4   7      274.49      288.23     24.11 o 
  -8   4   7       89.07      103.35     25.15 o 
  -7   4   7      959.59      875.75     23.87 o 
  -6   4   7      131.80      160.10     10.41 o 
  -5   4   7      110.78       84.57      7.34 o 
  -4   4   7       10.04        0.86      3.65 o 
  -3   4   7        0.06        9.02      3.75 o 
  -2   4   7      711.95      712.45     21.15 o 
  -1   4   7      301.06      348.01     11.02 o 
   0   4   7     2582.92     2528.76     41.93 o 
   1   4   7     3237.16     3404.80     42.48 o 
   2   4   7     1053.21     1142.28     22.24 o 
   3   4   7      244.04      284.34      5.34 o 
   4   4   7      530.95      508.50     10.51 o 
   5   4   7      883.59      901.36     19.23 o 
   6   4   7      546.77      219.31     23.42 o 
   7   4   7     1055.37      989.11     26.48 o 
   8   4   7      113.39      122.32      9.22 o 
   9   4   7      404.82      396.31     15.53 o 
  10   4   7      942.15      879.58     25.38 o 
  11   4   7       20.05       29.59      6.95 o 
  -8   5   7        1.10        1.77      9.35 o 
  -7   5   7       37.26       72.06      8.32 o 
  -6   5   7      433.22      409.01     15.53 o 
  -5   5   7     2446.41     2284.58     45.05 o 
  -4   5   7      752.52      764.48     19.10 o 
  -3   5   7      169.99      160.82     22.67 o 
  -2   5   7      418.07      354.39     14.54 o 
  -1   5   7     2230.29     2075.63    121.46 o 
   0   5   7      656.14      736.03     12.75 o 
   1   5   7     2202.75     2244.65     40.39 o 
   2   5   7        0.86       14.67      5.72 o 
   3   5   7        1.20        5.59      2.78 o 
   4   5   7       89.09      108.73      5.23 o 
   5   5   7        3.35        4.69      3.09 o 
   6   5   7      105.09      146.97      9.04 o 
   7   5   7       29.02       40.30      5.69 o 
   8   5   7      133.90      138.75      9.61 o 
   9   5   7       15.61       11.36      5.42 o 
  10   5   7      101.79       84.22      9.20 o 
  11   5   7      616.32      612.65     19.15 o 
  -8   6   7      213.07      215.34     19.39 o 
  -7   6   7      210.34      177.76     11.68 o 
  -6   6   7      393.67      365.87     14.27 o 
  -5   6   7      548.97      492.01     15.18 o 
  -4   6   7      154.70      151.33      9.23 o 
  -3   6   7       67.83       63.59     10.39 o 
  -1   6   7       39.89       49.36      6.88 o 
   0   6   7      161.38      177.04      6.06 o 
   1   6   7      514.47      526.56     17.04 o 
   2   6   7      550.40      651.30     24.23 o 
   3   6   7       39.00       57.90      9.90 o 
   4   6   7      183.42      208.39      6.42 o 
   5   6   7      250.31      242.78      5.63 o 
   6   6   7      890.78      861.76     19.86 o 
   7   6   7      104.80      117.60      7.97 o 
   8   6   7      215.50      232.94     11.42 o 
   9   6   7      306.03      319.64     13.59 o 
  10   6   7       60.68       72.22      8.89 o 
  11   6   7       60.18       79.09      8.61 o 
  -7   7   7      154.20      152.25     10.08 o 
  -6   7   7      210.14      208.60     15.93 o 
  -5   7   7       42.55       36.60     11.22 o 
  -4   7   7      153.92      134.00     11.40 o 
  -3   7   7        1.55        5.03      5.27 o 
  -2   7   7      402.01      452.36     24.32 o 
  -1   7   7       18.53       13.49      5.44 o 
   0   7   7      440.16      393.35     13.24 o 
   1   7   7      253.44      247.64      6.44 o 
   2   7   7      957.83      949.79     23.45 o 
   3   7   7      451.84      424.52     16.78 o 
   4   7   7      813.94      708.65     23.36 o 
   5   7   7      131.58      117.03     18.46 o 
   6   7   7      113.17      105.20     11.35 o 
   7   7   7      364.34      367.23     17.14 o 
   8   7   7      134.49      112.66     18.21 o 
   9   7   7       60.79       47.64      7.07 o 
  10   7   7       53.29       46.34      7.48 o 
  11   7   7        8.06       10.55      5.74 o 
  -6   8   7      116.56      120.74     13.16 o 
  -5   8   7       68.89       65.02     10.07 o 
  -4   8   7        0.18      -10.84      5.73 o 
  -3   8   7        8.01       11.63      7.07 o 
  -2   8   7      269.07      295.99     13.92 o 
  -1   8   7      242.49      210.39     10.96 o 
   0   8   7     1085.30     1044.45     25.87 o 
   1   8   7      186.80      191.19      6.48 o 
   2   8   7       85.42      117.06      7.26 o 
   3   8   7       17.65       52.75     11.00 o 
   4   8   7       27.23       33.66      8.41 o 
   5   8   7      119.83      126.94      7.85 o 
   6   8   7      300.70      299.77     12.52 o 
   7   8   7      562.62      564.31     15.45 o 
   8   8   7      372.29      393.14     16.73 o 
   9   8   7       13.26       16.33      5.58 o 
  10   8   7      219.21      207.71     12.83 o 
  11   8   7       51.84       75.37      8.96 o 
  -5   9   7       30.50       30.53      9.19 o 
  -4   9   7      335.76      335.11     18.43 o 
  -3   9   7       42.04       53.26     11.75 o 
  -2   9   7       76.07       48.07     13.10 o 
  -1   9   7       40.55       40.13      6.68 o 
   0   9   7       69.59       74.83      9.07 o 
   1   9   7      123.68      129.90      7.39 o 
   2   9   7      878.65      851.22     27.58 o 
   3   9   7      813.69      812.02     34.13 o 
   4   9   7      168.35      195.39     12.30 o 
   5   9   7       21.55       21.43      9.50 o 
   6   9   7      133.59      184.96      9.74 o 
   7   9   7       49.07       51.89      5.22 o 
   8   9   7      133.67      145.83      9.17 o 
   9   9   7        7.58        5.70      5.46 o 
  10   9   7        2.69        1.70      5.78 o 
  -3  10   7        4.49       -2.69      6.55 o 
  -2  10   7        0.14       54.74      8.30 o 
  -1  10   7        1.88       -9.29      4.70 o 
   0  10   7      330.85      335.68     15.39 o 
   1  10   7        0.67       -6.45      7.01 o 
   3  10   7       99.92      107.38     20.47 o 
   4  10   7      990.23      886.47     29.81 o 
   5  10   7       46.42       48.92      7.92 o 
   6  10   7      427.74      491.55     22.28 o 
   7  10   7      169.45      184.92      8.64 o 
   8  10   7      162.66      174.79     18.48 o 
   9  10   7       60.10       56.91     13.72 o 
  -1  11   7      180.31      166.52     22.71 o 
   0  11   7        0.45       -1.32      5.30 o 
   1  11   7       88.13       76.77      7.51 o 
   2  11   7      900.27      931.27     43.42 o 
   3  11   7      219.51      222.94     12.45 o 
   4  11   7      210.64      220.66     21.12 o 
   5  11   7      140.22      154.84     17.13 o 
   6  11   7       51.48       90.45     10.27 o 
   7  11   7       66.02       63.72     11.75 o 
   8  11   7       15.23       10.90      5.27 o 
   1  12   7      100.53      103.98      9.16 o 
   2  12   7      124.78      112.29      8.41 o 
   3  12   7       65.55       50.88     12.20 o 
   4  12   7       42.32       47.03     12.08 o 
   5  12   7      154.55      162.15     19.33 o 
   6  12   7      118.82      133.09     26.25 o 
  -6 -11   8        0.10        4.80      6.13 o 
  -5 -11   8        0.10        2.98      5.36 o 
  -4 -11   8      120.33      100.57     18.00 o 
  -3 -11   8      303.08      294.31     14.15 o 
  -2 -11   8       90.31       96.80     16.77 o 
  -1 -11   8       21.65       14.42      9.52 o 
   0 -11   8      276.95      269.17     20.44 o 
  -8 -10   8       28.18       96.83     10.68 o 
  -7 -10   8       78.34       77.74      9.17 o 
  -6 -10   8      113.58       99.89      9.45 o 
  -5 -10   8      248.61      231.94     16.74 o 
  -4 -10   8      156.39      164.88     11.03 o 
  -3 -10   8       26.96       30.37      6.04 o 
  -2 -10   8        1.58        0.21      4.72 o 
  -1 -10   8       14.67       13.33     11.85 o 
   0 -10   8       53.53       55.24     10.81 o 
   1 -10   8      275.50      276.74     18.45 o 
   2 -10   8      730.04      709.38     29.76 o 
  -9  -9   8       25.93       40.93      6.94 o 
  -8  -9   8      328.79      301.61     13.79 o 
  -7  -9   8       53.10       59.44      7.97 o 
  -6  -9   8       54.86       91.24      9.95 o 
  -5  -9   8      144.48      146.26     10.61 o 
  -4  -9   8       18.31       18.07      5.08 o 
  -3  -9   8      691.27      651.16     20.68 o 
  -2  -9   8      925.76      919.78     25.44 o 
  -1  -9   8       20.98       19.23      5.76 o 
   0  -9   8      153.59      129.95     12.02 o 
   1  -9   8       53.06       39.90      6.53 o 
   2  -9   8       27.98       41.15      7.06 o 
   3  -9   8       92.76       97.01     11.05 o 
   4  -9   8        6.55        6.67      7.37 o 
 -10  -8   8       18.54       27.00      6.83 o 
  -9  -8   8       45.60       44.62      6.80 o 
  -8  -8   8      161.67      250.86     12.66 o 
  -7  -8   8        0.11        2.43      3.99 o 
  -6  -8   8      194.08      235.21     12.29 o 
  -5  -8   8      503.94      426.80     15.57 o 
  -4  -8   8       97.37      101.61      8.21 o 
  -3  -8   8      433.91      445.89     15.11 o 
  -2  -8   8      171.46      173.27      9.86 o 
  -1  -8   8        2.21        8.78      4.45 o 
   0  -8   8      113.44      124.88      8.57 o 
   1  -8   8       28.08       34.52      5.83 o 
   2  -8   8      660.72      684.48     20.21 o 
   3  -8   8      217.39      240.34     13.75 o 
   4  -8   8      315.63      387.20     21.57 o 
   5  -8   8       67.88       67.31     10.36 o 
 -10  -7   8       34.03       31.65      7.03 o 
  -9  -7   8       27.30       29.25      6.13 o 
  -8  -7   8      250.60      232.64     12.56 o 
  -7  -7   8       61.96       64.95      6.68 o 
  -6  -7   8      812.58      897.12     21.62 o 
  -5  -7   8      746.36      705.17     25.35 o 
  -4  -7   8      183.04      184.42      9.88 o 
  -3  -7   8      284.56      298.31     18.05 o 
  -2  -7   8        5.12       23.07      8.01 o 
  -1  -7   8       38.96       50.53      5.28 o 
   0  -7   8     1566.29     1630.24     33.68 o 
   1  -7   8     1058.51     1056.83     24.85 o 
   2  -7   8      852.24      808.42     21.51 o 
   3  -7   8        1.02       29.96      6.03 o 
   4  -7   8       28.80       37.20      7.30 o 
   5  -7   8       11.68       13.69      4.81 o 
   6  -7   8       24.42       26.35      6.27 o 
 -10  -6   8      518.50      576.78     19.79 o 
  -9  -6   8       32.74       35.57      6.58 o 
  -8  -6   8       32.18       40.86      6.12 o 
  -7  -6   8      105.01      113.91      8.40 o 
  -6  -6   8     1201.49     1197.15     26.51 o 
  -5  -6   8     2853.75     2562.18    108.21 o 
  -3  -6   8       17.59       52.21      7.23 o 
  -2  -6   8       46.12       61.86      5.56 o 
  -1  -6   8       15.92        9.06      5.58 o 
   0  -6   8        1.30        0.51      5.41 o 
   1  -6   8        3.97        5.59      3.53 o 
   2  -6   8        4.90       33.69      5.52 o 
   3  -6   8     1181.57     1190.86     23.50 o 
   4  -6   8        2.74       15.97      4.67 o 
   5  -6   8       67.91       76.83     10.23 o 
   6  -6   8        6.76       13.11      6.11 o 
   7  -6   8      955.90      939.48     26.26 o 
 -11  -5   8       21.12       35.30      7.25 o 
 -10  -5   8        1.16       -0.46      4.86 o 
  -9  -5   8      105.54      105.70      8.69 o 
  -8  -5   8      292.26      283.62     12.04 o 
  -7  -5   8       24.71       32.13      5.41 o 
  -6  -5   8      698.34      617.77     16.95 o 
  -5  -5   8        2.55        7.29      3.43 o 
  -3  -5   8      213.67      231.36     12.64 o 
  -2  -5   8       60.83       72.45      4.59 o 
  -1  -5   8     1578.20     1474.94     45.78 o 
   0  -5   8      137.88      136.32      9.03 o 
   1  -5   8      221.71      250.24      9.65 o 
   2  -5   8      955.77      988.79     19.72 o 
   3  -5   8     1918.35     1846.26     33.14 o 
   4  -5   8      133.87      126.50      8.06 o 
   5  -5   8      248.82      262.20     15.18 o 
   6  -5   8       11.73       22.25      6.03 o 
   7  -5   8      322.12      295.52     15.87 o 
   8  -5   8      227.86      209.03     19.96 o 
 -11  -4   8      325.16      341.26     14.04 o 
 -10  -4   8       21.98       21.08      5.48 o 
  -9  -4   8       52.16       61.84      6.44 o 
  -8  -4   8       28.89       58.66      5.84 o 
  -7  -4   8      525.68      533.70     12.77 o 
  -6  -4   8      582.32      579.35     13.49 o 
  -5  -4   8       31.90       30.05      3.65 o 
  -4  -4   8     1845.77     1821.15     34.74 o 
  -3  -4   8        0.26       -1.53      1.66 o 
  -2  -4   8       29.82        9.02      3.66 o 
  -1  -4   8     2499.41     2711.48     57.95 o 
   0  -4   8     3978.83     4128.05     63.27 o 
   1  -4   8       15.44       10.22      2.86 o 
   2  -4   8      414.12      398.76     10.69 o 
   3  -4   8       16.32       19.67      4.54 o 
   4  -4   8      108.44      104.03      7.22 o 
   5  -4   8      616.98      568.40     14.23 o 
   6  -4   8       82.57       74.81      8.56 o 
   7  -4   8      110.75      144.45      8.82 o 
   8  -4   8       89.66      115.91     11.02 o 
   9  -4   8      572.15      584.28     26.32 o 
 -11  -3   8       19.30       38.00      6.90 o 
 -10  -3   8      127.55      127.22      9.43 o 
  -9  -3   8       96.20      125.00      8.78 o 
  -8  -3   8      311.26      280.41     12.85 o 
  -7  -3   8       70.77       89.12      6.65 o 
  -6  -3   8      830.26      741.93     14.03 o 
  -5  -3   8      528.05      434.30     11.25 o 
  -4  -3   8       93.52      126.28      6.00 o 
  -3  -3   8     3916.23     3853.92     65.72 o 
  -2  -3   8    11204.35    11253.81    182.26 o 
  -1  -3   8      634.62      874.31     16.95 o 
   0  -3   8     1699.22     2002.96     32.42 o 
   1  -3   8     1507.84     1688.20     31.28 o 
   2  -3   8     1752.54     1779.21     34.96 o 
   3  -3   8        5.97       10.78      2.64 o 
   4  -3   8      161.42      166.53      6.75 o 
   5  -3   8      113.80       92.19      6.41 o 
   6  -3   8       27.13       15.20      4.33 o 
   7  -3   8      247.52      456.56     14.58 o 
   8  -3   8       81.44      103.22     10.11 o 
   9  -3   8      116.95      126.67     11.57 o 
  10  -3   8       47.86       42.09     11.23 o 
 -11  -2   8       52.43       53.35     16.13 o 
 -10  -2   8      102.26      119.25     12.04 o 
  -9  -2   8     1249.93     1167.85     28.44 o 
  -8  -2   8      627.94      630.67     15.33 o 
  -7  -2   8      184.90      193.15      8.51 o 
  -6  -2   8     1260.76     1172.62     21.45 o 
  -5  -2   8     1161.22     1133.34     18.38 o 
  -4  -2   8      536.04      534.65     10.80 o 
  -3  -2   8      430.07      491.27     11.23 o 
  -2  -2   8     3011.23     2946.35     51.03 o 
  -1  -2   8       19.72       12.33      6.42 o 
   1  -2   8     2749.32     2728.63     42.44 o 
   2  -2   8      233.39      202.51      6.83 o 
   3  -2   8      106.01      160.41      5.95 o 
   4  -2   8       83.38      104.58      4.88 o 
   5  -2   8      580.18      603.49     11.65 o 
   6  -2   8        2.38        6.06      3.60 o 
   7  -2   8      122.39      142.34      8.89 o 
   8  -2   8        0.98       84.19      9.03 o 
   9  -2   8        5.38       11.40      6.68 o 
  10  -2   8       79.60       80.93     10.46 o 
 -11  -1   8        0.77       25.87     14.82 o 
 -10  -1   8       79.84       77.31     17.89 o 
  -9  -1   8      650.75      651.54     16.64 o 
  -8  -1   8      145.69      132.32      8.64 o 
  -7  -1   8        3.75       13.56      3.89 o 
  -6  -1   8      328.31      379.85      9.66 o 
  -5  -1   8     1219.42     1337.02     19.34 o 
  -4  -1   8     1644.33     1603.18     21.61 o 
  -3  -1   8      101.94       91.51      4.48 o 
  -2  -1   8      522.52      560.44     14.26 o 
  -1  -1   8        0.03        6.21      1.61 o 
   0  -1   8     1214.26     1034.84     17.40 o 
   1  -1   8     6788.65     6749.17    108.27 o 
   2  -1   8      985.33     1206.94     18.77 o 
   3  -1   8     2211.07     2421.30     30.66 o 
   4  -1   8      596.15      551.58     10.10 o 
   5  -1   8      242.45      248.84      8.03 o 
   6  -1   8       31.12       41.38      4.13 o 
   7  -1   8       63.80       82.06     12.95 o 
   8  -1   8      117.70      119.18     10.17 o 
   9  -1   8        7.24        9.09      6.41 o 
  10  -1   8       10.08       -0.34      6.43 o 
 -10   0   8      665.94      652.75     25.26 o 
  -9   0   8       15.97       12.20      7.90 o 
  -8   0   8        0.26       10.75      4.62 o 
  -7   0   8      338.45      352.14     10.84 o 
  -6   0   8     3608.75     3524.61     47.95 o 
  -5   0   8      269.89      287.55      6.71 o 
  -4   0   8      440.55      452.88      9.88 o 
  -3   0   8     1768.21     1764.13     21.72 o 
  -2   0   8     4783.62     5034.58     59.17 o 
  -1   0   8      661.73      656.35     10.37 o 
   0   0   8       20.63       42.22      2.79 o 
   1   0   8     2640.72     2557.42     39.52 o 
   2   0   8      954.02     1016.98     17.49 o 
   3   0   8      715.61      750.31     13.67 o 
   4   0   8     1241.08     1370.57     20.39 o 
   5   0   8      200.61      214.27      7.25 o 
   6   0   8        2.01        5.22      3.59 o 
   7   0   8       64.60       71.32      8.42 o 
   8   0   8        5.70      119.12      7.52 o 
   9   0   8      131.53      121.83      9.27 o 
  10   0   8      995.03      906.89     26.57 o 
  11   0   8       45.95       41.96      9.15 o 
 -10   1   8       98.86      123.58     13.84 o 
  -9   1   8      241.40      265.91     18.41 o 
  -8   1   8        4.94       10.45     10.56 o 
  -7   1   8       11.32       18.72      7.00 o 
  -6   1   8      327.80      357.02      8.84 o 
  -5   1   8      376.79      432.45      9.69 o 
  -4   1   8      387.28      399.32     10.30 o 
  -3   1   8      149.11      158.97      6.24 o 
  -2   1   8     1463.15     1446.32     20.28 o 
   0   1   8       65.96       51.71      2.82 o 
   1   1   8      292.85      467.30     13.20 o 
   2   1   8        6.12        5.57      2.41 o 
   3   1   8     4684.54     2886.10    112.11 o 
   4   1   8     1331.38     1301.69     22.21 o 
   5   1   8      135.59      110.51      5.00 o 
   6   1   8     1328.82     1217.30     21.64 o 
   7   1   8      477.20      434.85     11.83 o 
   8   1   8       38.17       47.75      5.50 o 
   9   1   8      215.97      211.23     12.61 o 
  10   1   8      185.52      193.77     10.68 o 
  11   1   8       96.23      120.16     13.59 o 
 -10   2   8      304.29      284.93     20.61 o 
  -9   2   8       94.11       86.93     12.02 o 
  -8   2   8       15.50       30.43      8.40 o 
  -7   2   8       15.75       23.43      7.45 o 
  -6   2   8       26.35       25.89      4.92 o 
  -5   2   8       12.49       11.74      2.56 o 
  -4   2   8      596.10      548.44      9.98 o 
  -3   2   8      403.53      500.36      9.34 o 
  -2   2   8      236.34      242.47      5.89 o 
   0   2   8     6249.91     6028.64    133.38 o 
   1   2   8     2326.54     1614.94     54.05 o 
   2   2   8        1.43        0.69      1.10 o 
   3   2   8      106.29      100.27      5.12 o 
   4   2   8      380.16      449.54     12.13 o 
   5   2   8      721.99      787.18     16.06 o 
   6   2   8      914.17      834.99     17.80 o 
   7   2   8     2275.47     2299.40     45.97 o 
   8   2   8      165.47      220.25     13.46 o 
   9   2   8     1094.70     1003.18     22.99 o 
  10   2   8       42.18       40.10      5.96 o 
  11   2   8       48.21       61.38      7.19 o 
  -9   3   8        5.51       15.50      9.11 o 
  -8   3   8        0.12        9.87      7.66 o 
  -7   3   8      181.36      197.43     13.56 o 
  -6   3   8       17.55       66.92      6.52 o 
  -5   3   8       41.96       45.01      6.64 o 
  -4   3   8      749.22      719.15     16.01 o 
  -3   3   8      380.75      374.37     21.84 o 
  -2   3   8     1375.05     1423.72     27.22 o 
  -1   3   8     5869.47     6373.15    111.23 o 
   1   3   8      118.31      330.56     19.84 o 
   2   3   8     1184.69     1051.75     18.96 o 
   3   3   8      291.89      294.78      7.42 o 
   4   3   8      515.31      527.64     16.21 o 
   5   3   8      414.07      367.89      9.08 o 
   6   3   8       37.90      148.60     25.46 o 
   7   3   8      195.55      219.05      8.89 o 
   8   3   8       65.79       73.05      6.44 o 
   9   3   8     3151.94     2918.26     50.68 o 
  10   3   8        6.64        0.52      4.74 o 
  11   3   8      187.22      183.74     10.81 o 
  -9   4   8      273.16      310.98     29.05 o 
  -8   4   8      229.34      258.08     21.63 o 
  -7   4   8      205.24      201.71     14.80 o 
  -6   4   8       18.76       20.44      5.92 o 
  -5   4   8      317.37      313.66     12.01 o 
  -4   4   8       13.71        9.44      6.40 o 
  -3   4   8        8.90       17.48      3.68 o 
  -2   4   8      247.92      203.04      7.41 o 
  -1   4   8       19.74       18.30      4.90 o 
   0   4   8     1973.31     2213.03     38.27 o 
   1   4   8     2016.20     2149.71     34.86 o 
   2   4   8      131.35      115.04      3.81 o 
   3   4   8        3.81       10.46      2.45 o 
   4   4   8        2.59        2.93      1.88 o 
   5   4   8       19.35       30.02      3.79 o 
   6   4   8      301.13      257.23     15.46 o 
   7   4   8      535.24      508.22     25.23 o 
   8   4   8      294.55      316.68     13.50 o 
   9   4   8        5.48        0.36      5.63 o 
  10   4   8       82.56       91.66      9.67 o 
  11   4   8      177.09      182.75     12.01 o 
  -8   5   8      121.46      109.33     14.51 o 
  -7   5   8       53.18       48.26      7.60 o 
  -6   5   8      101.01       84.95      8.38 o 
  -5   5   8        3.78       -1.48      4.48 o 
  -4   5   8      373.44      351.19     12.02 o 
  -3   5   8      957.41      882.51     19.83 o 
  -2   5   8     2168.39     1316.00    149.28 o 
  -1   5   8      552.19      321.54     18.04 o 
   0   5   8     1548.80     1489.55     24.37 o 
   1   5   8     6848.04     6887.12     84.69 o 
   2   5   8     1598.29     1577.81     28.51 o 
   3   5   8        6.10        5.13      2.13 o 
   4   5   8       23.16       13.83      1.88 o 
   5   5   8      239.87      190.01      7.51 o 
   6   5   8      222.06      230.31     11.00 o 
   7   5   8      162.93      152.34      9.93 o 
   8   5   8       77.37       83.64      8.09 o 
   9   5   8      127.81      117.77      9.82 o 
  10   5   8      247.28      236.98     14.26 o 
  11   5   8      399.32      438.14     18.65 o 
  -7   6   8       20.38       54.63      7.68 o 
  -6   6   8        0.73        2.71      4.95 o 
  -5   6   8       51.27       59.02      6.48 o 
  -4   6   8      215.96      249.93     12.69 o 
  -3   6   8        5.86       41.77      6.31 o 
  -2   6   8       53.28        7.63     13.71 o 
  -1   6   8       49.47       10.00     12.18 o 
   0   6   8     1456.40     1509.24     22.93 o 
   1   6   8      275.73      321.83      7.45 o 
   2   6   8       44.54       53.76      3.11 o 
   3   6   8        0.92       72.52     20.13 o 
   4   6   8      992.68      981.12     22.81 o 
   5   6   8       74.17       70.77      5.01 o 
   6   6   8      285.04      332.98     13.02 o 
   7   6   8       73.31       68.97      6.50 o 
   8   6   8      231.29      237.46     11.33 o 
   9   6   8       99.95       79.03      8.34 o 
  10   6   8      310.93      311.61     15.37 o 
  11   6   8       82.03       84.00      9.99 o 
  -7   7   8       29.31       28.16      6.04 o 
  -6   7   8        2.00        4.37      6.75 o 
  -5   7   8      158.34      138.83     12.52 o 
  -4   7   8       80.58       67.71      8.80 o 
  -3   7   8      118.60      100.96      9.59 o 
  -2   7   8        0.63       -1.34      4.48 o 
  -1   7   8      675.04      633.79     18.63 o 
   0   7   8     1059.20      982.43     24.14 o 
   1   7   8      499.02      549.92      9.92 o 
   2   7   8      491.83      454.58     11.39 o 
   3   7   8     1492.27     1261.54     48.53 o 
   4   7   8     2032.33     2002.87     34.43 o 
   5   7   8     1088.95     1081.31     21.31 o 
   6   7   8        4.69       45.81     10.23 o 
   7   7   8      762.94      675.96     17.76 o 
   8   7   8      301.01      306.33     18.20 o 
   9   7   8        9.78       11.02      5.52 o 
  10   7   8       48.71       50.63      7.92 o 
  11   7   8       50.97       62.81      9.03 o 
  -6   8   8        3.29        0.61      6.91 o 
  -5   8   8        1.44       -3.54      6.78 o 
  -4   8   8      124.55      132.20     12.32 o 
  -3   8   8       12.37       18.25      6.08 o 
  -2   8   8      196.35      196.42     12.30 o 
  -1   8   8      295.09      247.63     11.87 o 
   0   8   8       87.99       84.53      7.17 o 
   1   8   8      545.25      562.99     15.35 o 
   2   8   8      464.65      420.30     13.02 o 
   3   8   8        0.89       11.80      5.58 o 
   4   8   8      170.05      188.73     13.51 o 
   5   8   8      126.01      145.00      6.36 o 
   6   8   8      438.55      370.29     10.03 o 
   7   8   8      194.16      208.78      9.19 o 
   8   8   8       98.98      109.01      8.30 o 
   9   8   8      136.55      137.00     10.15 o 
  10   8   8      103.12      108.03      9.82 o 
  11   8   8       31.28       29.77     11.53 o 
  -4   9   8       18.15       18.96      9.03 o 
  -3   9   8       33.92       42.32      9.16 o 
  -2   9   8      131.45      115.79     10.44 o 
  -1   9   8     1089.05     1032.67     28.12 o 
   0   9   8       12.47       -3.53      4.19 o 
   1   9   8      307.38      288.58     10.82 o 
   2   9   8     1093.02     1061.68     33.14 o 
   3   9   8      140.79      141.55      7.32 o 
   4   9   8      335.54      332.55     16.46 o 
   5   9   8      970.10      900.10     29.73 o 
   6   9   8      413.64      404.93     13.87 o 
   7   9   8        9.36       27.66      8.55 o 
   8   9   8      221.38      221.26     12.89 o 
   9   9   8        5.55        9.20      5.33 o 
  10   9   8       12.59       18.32      6.67 o 
  -3  10   8       33.07       73.78     10.14 o 
  -2  10   8      356.90      444.57     18.54 o 
  -1  10   8       28.69       19.64      6.22 o 
   0  10   8      372.20      352.31     14.38 o 
   1  10   8      253.32      218.03     10.24 o 
   2  10   8       74.65       76.73      7.63 o 
   3  10   8      177.44      172.52     10.26 o 
   4  10   8       92.64      119.25     10.41 o 
   5  10   8      156.10      160.53     12.22 o 
   6  10   8        2.00       13.08      7.71 o 
   7  10   8       13.40       14.71      3.85 o 
   8  10   8      116.89      152.64      9.24 o 
   9  10   8      193.23      223.79     18.29 o 
  -1  11   8       14.76       -2.35      5.44 o 
   0  11   8       66.22       64.10      8.09 o 
   1  11   8       28.66       25.35      5.60 o 
   2  11   8       80.03       70.47      6.73 o 
   3  11   8      337.25      336.20     15.72 o 
   4  11   8       78.09      107.98     15.52 o 
   5  11   8      473.45      482.61     22.37 o 
   6  11   8       30.85       39.62      8.34 o 
   7  11   8      252.09      260.37     14.83 o 
   8  11   8       25.21       12.36      7.38 o 
   2  12   8        0.97       -2.42      4.54 o 
   3  12   8       98.40       90.50     10.02 o 
   4  12   8      402.15      319.89     40.64 o 
   5  12   8      185.16      174.55     20.12 o 
   6  12   8       22.41       46.25     19.30 o 
  -5 -11   9      153.13      159.65     12.06 o 
  -4 -11   9       74.51       90.43      9.40 o 
  -3 -11   9      131.48       99.21     16.14 o 
  -2 -11   9       94.64      155.04     11.84 o 
  -1 -11   9       39.39       48.59      8.55 o 
   0 -11   9       34.05       23.92      8.91 o 
  -7 -10   9       29.41       39.10      7.86 o 
  -6 -10   9      297.04      300.28     14.68 o 
  -5 -10   9      390.37      377.62     20.62 o 
  -4 -10   9       28.19       38.80      7.01 o 
  -3 -10   9        4.11       24.34      5.88 o 
  -2 -10   9       42.59       49.36     10.98 o 
  -1 -10   9      217.07      220.90     13.67 o 
   0 -10   9      249.31      245.38     14.28 o 
   1 -10   9       39.31       55.52     10.06 o 
   2 -10   9       53.85       73.66     11.22 o 
  -9  -9   9      275.70      267.60     14.61 o 
  -8  -9   9        7.61       10.97      5.30 o 
  -7  -9   9        8.19       36.66      7.11 o 
  -6  -9   9      240.47      261.18     18.66 o 
  -5  -9   9       85.49       78.82      9.11 o 
  -4  -9   9       42.49       36.30      9.59 o 
  -3  -9   9      803.76      813.81     23.66 o 
  -2  -9   9      166.15      188.38     12.23 o 
  -1  -9   9      130.96      148.20     10.70 o 
   0  -9   9        9.29       11.04      5.61 o 
   1  -9   9        7.86        9.84      6.56 o 
   2  -9   9       41.68       42.70      7.21 o 
   3  -9   9      686.04      688.87     24.88 o 
   4  -9   9      119.88      136.63     13.49 o 
  -9  -8   9      322.03      345.41     14.80 o 
  -8  -8   9       83.18       88.02      8.34 o 
  -7  -8   9      305.01      326.20     14.54 o 
  -6  -8   9      347.31      340.58     15.09 o 
  -5  -8   9      186.80      208.12     12.44 o 
  -4  -8   9       58.72       59.33      7.20 o 
  -3  -8   9      810.18      756.10     21.90 o 
  -2  -8   9      447.19      408.01     17.30 o 
  -1  -8   9        1.57        2.57      6.68 o 
   0  -8   9      246.42      250.02     11.55 o 
   1  -8   9       17.36       13.85      4.95 o 
   2  -8   9      418.12      506.91     17.30 o 
   3  -8   9      660.13      642.84     20.50 o 
   4  -8   9       45.70       46.60      9.16 o 
   5  -8   9       49.06       50.28      9.94 o 
 -10  -7   9      278.51      256.12     15.01 o 
  -9  -7   9        4.56        4.09      5.14 o 
  -8  -7   9      250.14      216.96     12.36 o 
  -7  -7   9      132.19      117.22      8.77 o 
  -6  -7   9      242.60      250.91     10.68 o 
  -5  -7   9        1.28        8.85      9.85 o 
  -4  -7   9      407.10      357.18     14.16 o 
  -3  -7   9      876.49      866.46     23.61 o 
  -2  -7   9       85.06       88.02      7.62 o 
  -1  -7   9       94.95      249.18      9.90 o 
   0  -7   9      375.86      378.43     12.75 o 
   1  -7   9       95.92       97.42      7.90 o 
   2  -7   9       32.73       46.68      6.58 o 
   3  -7   9       30.10       42.74      8.13 o 
   4  -7   9        9.08        2.76      5.58 o 
   5  -7   9      104.10       92.00     12.74 o 
   6  -7   9      176.31      198.05     11.46 o 
 -10  -6   9       29.68       34.56      7.42 o 
  -9  -6   9      144.49      144.07     10.84 o 
  -8  -6   9      313.36      344.04     14.06 o 
  -7  -6   9      381.11      357.90     13.62 o 
  -6  -6   9      604.97      612.28     20.74 o 
  -5  -6   9      825.55      855.98     21.27 o 
  -3  -6   9      795.13      735.11     25.67 o 
  -2  -6   9       16.57        0.29      2.56 o 
  -1  -6   9       17.68        2.08      3.10 o 
   0  -6   9      445.73      254.78     18.26 o 
   1  -6   9       25.29       40.78      5.44 o 
   2  -6   9     2111.81     2055.13     41.93 o 
   3  -6   9      596.60      627.21     15.29 o 
   4  -6   9        4.40       15.12      4.62 o 
   5  -6   9        3.34       -0.08      4.81 o 
   6  -6   9      541.73      542.38     18.13 o 
   7  -6   9      210.24      207.54     13.33 o 
 -11  -5   9      142.71      180.55     13.68 o 
 -10  -5   9        0.03       -0.13      5.22 o 
  -9  -5   9      139.54      137.20     10.63 o 
  -8  -5   9        8.28        0.36      4.51 o 
  -7  -5   9        6.46       33.57      5.57 o 
  -6  -5   9       58.43       55.82      6.16 o 
  -5  -5   9     1326.49     1292.10     33.01 o 
  -4  -5   9      388.66       99.19     12.02 o 
  -3  -5   9      106.81       21.60     14.65 o 
  -2  -5   9       17.86       19.75      4.02 o 
  -1  -5   9      683.54      641.42     18.63 o 
   0  -5   9        0.65        0.70      3.11 o 
   1  -5   9      260.64      310.56      8.75 o 
   2  -5   9     1360.28     1281.80     24.26 o 
   3  -5   9        0.14       -2.05      3.71 o 
   4  -5   9       87.13      104.55      7.65 o 
   5  -5   9       41.67       38.50      6.15 o 
   6  -5   9     1773.84     1671.72     33.48 o 
   7  -5   9      347.47      313.52     14.47 o 
   8  -5   9      368.74      379.85     25.57 o 
 -11  -4   9      201.24      191.04     10.37 o 
 -10  -4   9       58.84       80.18      6.96 o 
  -9  -4   9       31.05       38.60      5.58 o 
  -8  -4   9       54.89       48.99      5.59 o 
  -7  -4   9      115.95      118.71      7.24 o 
  -6  -4   9     3700.79     3512.12     55.96 o 
  -5  -4   9      293.31      288.52      8.73 o 
  -4  -4   9      412.35      438.15     10.21 o 
  -3  -4   9       11.32       70.70     10.27 o 
  -2  -4   9      257.87      296.85     12.21 o 
  -1  -4   9      486.44      467.30     10.04 o 
   0  -4   9     2296.69     2349.82     38.05 o 
   1  -4   9      342.69      341.54      9.40 o 
   2  -4   9      375.63      607.42     14.01 o 
   3  -4   9      175.57      196.27      9.17 o 
   4  -4   9      759.40      756.76     18.07 o 
   5  -4   9      825.96      768.68     20.24 o 
   6  -4   9       95.71      140.30     13.06 o 
   7  -4   9       29.42       28.33      6.05 o 
   8  -4   9       26.98       41.49      8.34 o 
   9  -4   9       47.08       40.51     12.25 o 
 -11  -3   9       48.22       70.85      8.27 o 
 -10  -3   9        8.74       10.65      5.48 o 
  -9  -3   9       27.26       18.85      5.35 o 
  -8  -3   9      586.65      533.27     15.17 o 
  -7  -3   9       26.26       23.49      4.37 o 
  -6  -3   9        0.44       89.01     21.54 o 
  -5  -3   9      242.48      216.29      6.88 o 
  -4  -3   9     1200.82     1168.02     21.51 o 
  -3  -3   9      176.46      310.59     19.36 o 
  -2  -3   9     6205.15     6400.25    105.99 o 
   0  -3   9      892.44     1046.19     28.15 o 
   2  -3   9      462.73      481.44     11.78 o 
   3  -3   9      118.06       91.99      4.94 o 
   4  -3   9      383.75      335.38      9.88 o 
   5  -3   9     1899.41     1765.38     29.98 o 
   6  -3   9      713.39      624.45     15.34 o 
   7  -3   9       38.05       33.83      5.98 o 
   8  -3   9      118.06      141.44     12.36 o 
   9  -3   9      198.83      200.07     14.25 o 
 -11  -2   9      124.89      154.52     22.47 o 
 -10  -2   9      438.78      428.65     15.13 o 
  -9  -2   9      149.70      116.24     10.17 o 
  -8  -2   9       86.53      117.15      8.22 o 
  -7  -2   9       33.39       26.77      5.19 o 
  -6  -2   9        2.01        1.34      2.63 o 
  -5  -2   9      265.13      241.21      7.05 o 
  -4  -2   9     3572.27     3610.65     51.70 o 
  -3  -2   9       19.64       56.81     12.73 o 
  -2  -2   9      841.61      800.91     18.45 o 
  -1  -2   9      394.74      459.34      9.89 o 
   0  -2   9     1284.56     1295.46     24.05 o 
   1  -2   9      982.90     1068.64     18.98 o 
   2  -2   9      798.05     1068.71     24.81 o 
   3  -2   9       21.02       41.75      4.65 o 
   4  -2   9       53.05       50.84      4.20 o 
   5  -2   9       93.32       98.34      8.43 o 
   6  -2   9       46.50       51.29      7.79 o 
   7  -2   9      139.68      154.29     12.18 o 
   8  -2   9       54.46       62.09      8.48 o 
   9  -2   9        1.87       -6.98      5.83 o 
  10  -2   9       28.10       33.90      9.12 o 
 -11  -1   9        1.63       16.78     14.92 o 
 -10  -1   9       14.97       35.25     15.05 o 
  -9  -1   9       63.31       58.01      7.23 o 
  -8  -1   9     1266.33     1198.43     21.72 o 
  -7  -1   9        2.51        2.76      3.38 o 
  -6  -1   9      763.59      801.16     15.22 o 
  -5  -1   9      665.21      688.78     11.30 o 
  -4  -1   9       59.10       67.86      3.68 o 
  -3  -1   9     3429.18     3655.74     47.35 o 
  -2  -1   9      450.19      480.39     21.40 o 
  -1  -1   9     1068.54     1205.23     18.30 o 
   0  -1   9       57.43       57.19      4.76 o 
   1  -1   9     1908.88     2273.33     35.42 o 
   2  -1   9      467.31      517.66      8.75 o 
   3  -1   9     1161.75     1301.58     18.23 o 
   4  -1   9     1792.12     1735.83     25.37 o 
   5  -1   9        3.92        5.33      2.53 o 
   6  -1   9      532.54      654.97     13.17 o 
   7  -1   9        4.40       55.70     12.30 o 
   8  -1   9       34.97       39.14      7.69 o 
   9  -1   9      119.56      135.70     15.45 o 
  10  -1   9       23.24       31.32      8.30 o 
 -10   0   9       76.83       78.18     21.15 o 
  -9   0   9      387.28      355.71     19.78 o 
  -8   0   9      851.81      784.11     25.59 o 
  -7   0   9      133.99      146.98      7.34 o 
  -6   0   9       31.78       43.60      3.93 o 
  -5   0   9       68.32       56.97      3.87 o 
  -4   0   9        2.09        5.55      2.32 o 
  -3   0   9       43.83      126.59     11.64 o 
  -1   0   9     5440.89     5137.21     64.45 o 
   0   0   9     2202.77     2152.68     31.21 o 
   1   0   9      483.53      631.60     17.86 o 
   2   0   9     2719.20     3069.69     53.44 o 
   3   0   9      361.25      479.46      8.58 o 
   4   0   9       51.46       68.98      6.43 o 
   5   0   9      485.07      491.99      9.69 o 
   6   0   9      326.30      326.07      9.25 o 
   7   0   9      439.70      440.30     12.36 o 
   8   0   9       94.55      184.93      9.12 o 
   9   0   9       27.64       24.32      6.57 o 
  10   0   9      538.95      592.16     23.44 o 
  11   0   9        0.25        2.46      6.87 o 
 -10   1   9      142.79      134.57     14.27 o 
  -9   1   9       33.35       29.36      8.95 o 
  -8   1   9       38.24       13.16      7.44 o 
  -7   1   9      533.99      484.16     21.17 o 
  -6   1   9       87.66       67.20      4.35 o 
  -5   1   9      241.94      280.61      8.75 o 
  -4   1   9     3183.26     3401.52     40.02 o 
  -3   1   9     3156.00     3514.52     42.95 o 
  -2   1   9      182.14      192.10      5.12 o 
  -1   1   9     2115.76     2407.28     31.63 o 
   0   1   9        9.05       17.16      2.16 o 
   1   1   9       10.35        3.33      1.69 o 
   2   1   9     3979.72     3748.61     69.16 o 
   3   1   9     4152.94     4048.17     55.92 o 
   4   1   9     6047.61     5917.47     87.29 o 
   5   1   9      112.84       92.41      4.92 o 
   6   1   9     2479.59     2442.16     40.67 o 
   7   1   9     1714.13     1684.44     28.89 o 
   8   1   9       49.34       66.42      6.24 o 
   9   1   9       19.67       17.98      5.40 o 
  10   1   9        0.12        4.78      5.98 o 
  11   1   9       47.58       64.19     11.14 o 
 -10   2   9      518.47      513.56     24.11 o 
  -9   2   9       59.19       69.32     11.10 o 
  -8   2   9       70.90       85.12     10.96 o 
  -7   2   9       80.70       61.52      7.62 o 
  -6   2   9      322.82      337.38     12.79 o 
  -5   2   9       43.45       69.82      4.56 o 
  -4   2   9       56.37       53.60      3.54 o 
  -3   2   9      295.70      277.06      6.74 o 
  -2   2   9     2817.69     2798.00     36.73 o 
  -1   2   9      678.61      745.82     24.14 o 
   0   2   9      124.84      155.98     11.58 o 
   2   2   9      126.25      100.88      9.97 o 
   3   2   9        9.84       31.47      3.15 o 
   4   2   9      165.04      179.33      9.16 o 
   5   2   9     1384.72     1338.38     32.70 o 
   6   2   9      365.71      345.66     12.24 o 
   7   2   9       35.33       43.74      6.13 o 
   8   2   9     1184.09     1296.91     26.67 o 
   9   2   9      619.16      625.79     17.22 o 
  10   2   9      211.04      206.24     18.20 o 
  11   2   9       20.00       22.92      6.02 o 
  -9   3   9      501.44      468.35     22.37 o 
  -8   3   9       86.52       77.79     10.82 o 
  -7   3   9       61.01      100.71      8.26 o 
  -6   3   9     1122.04     1234.95     25.47 o 
  -5   3   9     2771.65     2722.52     46.08 o 
  -4   3   9       41.55       44.87      4.77 o 
  -3   3   9      428.45      374.24     11.16 o 
  -2   3   9     1644.22     1729.44     32.37 o 
  -1   3   9     1617.99     1829.72     29.92 o 
   0   3   9       34.04       27.45      2.95 o 
   1   3   9     9987.83    10080.19    163.60 o 
   3   3   9      126.10      124.65      5.12 o 
   4   3   9      312.89      258.15     14.29 o 
   5   3   9      223.47      215.78      7.44 o 
   6   3   9      746.63      811.50     18.48 o 
   7   3   9     1089.65     1056.30     23.55 o 
   8   3   9      315.87      339.92     13.85 o 
   9   3   9      188.93      280.90     17.77 o 
  10   3   9       51.39       51.55      6.75 o 
  11   3   9      317.03      299.79     12.63 o 
  -9   4   9      209.10      197.40     20.78 o 
  -8   4   9     1746.75     1706.68     57.05 o 
  -7   4   9      142.52      177.57     11.85 o 
  -6   4   9     1958.13     1769.27     37.68 o 
  -5   4   9       86.66       96.68      7.83 o 
  -4   4   9      306.83      299.13     13.18 o 
  -3   4   9      194.71      177.91      8.23 o 
  -2   4   9      152.17      194.61      8.33 o 
  -1   4   9      917.95     1005.52     23.85 o 
   0   4   9      525.23      684.27     12.80 o 
   1   4   9       27.46       37.64      3.48 o 
   2   4   9       72.86      129.00      8.21 o 
   3   4   9       56.82      116.63     13.13 o 
   4   4   9       45.25       59.74      3.69 o 
   5   4   9      701.13      688.67     16.20 o 
   6   4   9      638.72      608.35     24.23 o 
   7   4   9        6.58        0.42      4.60 o 
   8   4   9      815.28      800.90     21.92 o 
   9   4   9      208.14      179.37     11.88 o 
  10   4   9      132.11      132.69     11.23 o 
  11   4   9      107.20      112.71     15.05 o 
  -8   5   9        1.04        6.62      9.22 o 
  -7   5   9        1.17        4.41      5.50 o 
  -6   5   9      164.24      317.59     18.94 o 
  -5   5   9        6.83       17.81      6.05 o 
  -4   5   9     1236.39     1105.30     24.83 o 
  -3   5   9      656.78      648.56     16.12 o 
  -2   5   9      711.25      735.54     20.69 o 
  -1   5   9      216.30      201.26     13.15 o 
   0   5   9     4802.64     4688.37     76.56 o 
   1   5   9      455.35      587.01     11.12 o 
   2   5   9       31.66       61.53      2.54 o 
   3   5   9     5556.10     5442.48     69.06 o 
   4   5   9      274.25      276.10      6.27 o 
   5   5   9      832.16      799.01     15.74 o 
   6   5   9      685.79      619.16     19.31 o 
   7   5   9     1000.24      963.98     23.36 o 
   8   5   9      633.85      613.24     18.52 o 
   9   5   9      608.05      582.88     18.92 o 
  10   5   9      122.77      124.37     10.66 o 
  11   5   9      186.44      158.38     12.90 o 
  -7   6   9      373.09      417.93     16.47 o 
  -6   6   9      164.37      154.15     10.33 o 
  -5   6   9      413.79      397.28     13.56 o 
  -4   6   9      641.44      639.72     16.52 o 
  -3   6   9      266.85      249.47     12.63 o 
  -1   6   9       42.80        4.75      6.02 o 
   0   6   9     1660.31     1492.78     25.01 o 
   1   6   9       59.72       79.36      5.18 o 
   2   6   9     1538.94     1455.76     28.21 o 
   3   6   9      141.52      164.52      6.99 o 
   4   6   9      925.84      904.91     15.44 o 
   5   6   9      375.28      370.38      8.92 o 
   6   6   9      603.64      644.74     16.62 o 
   7   6   9        0.90       -3.47      3.83 o 
   8   6   9      163.51      321.16     20.22 o 
   9   6   9       68.97       80.85      8.27 o 
  10   6   9       85.53       88.13      9.44 o 
  11   6   9        0.28        5.86      6.17 o 
  -6   7   9       17.64       16.82      7.46 o 
  -5   7   9       80.95       75.10      9.94 o 
  -4   7   9      151.64      149.71     12.67 o 
  -3   7   9      103.10      105.36     11.17 o 
  -2   7   9       52.73       60.27      7.33 o 
  -1   7   9      673.15      666.35     19.59 o 
   0   7   9     1613.86     1521.38     34.58 o 
   1   7   9      146.03      198.30      7.23 o 
   2   7   9     1698.15     1649.64     33.41 o 
   3   7   9      117.40      133.89      6.99 o 
   4   7   9       48.30       55.06      4.18 o 
   5   7   9     1082.55     1047.19     16.00 o 
   6   7   9      644.72      721.36     17.56 o 
   7   7   9      128.12      185.46      9.35 o 
   8   7   9        9.72        4.80      4.94 o 
   9   7   9      176.01      179.06     11.62 o 
  10   7   9       28.64       32.05      6.99 o 
  11   7   9      138.51      139.70     12.16 o 
  -5   8   9      223.61      243.21     16.96 o 
  -4   8   9      774.89      739.17     25.94 o 
  -3   8   9        2.44        5.60      5.41 o 
  -2   8   9       19.88      119.35     21.57 o 
  -1   8   9      183.26      144.46     11.05 o 
   0   8   9     2414.41     2290.75     49.75 o 
   1   8   9        0.68        1.80      3.34 o 
   2   8   9        3.76       20.57      6.54 o 
   3   8   9       20.91       21.25      3.91 o 
   4   8   9      288.87      291.40      7.31 o 
   5   8   9      307.47      323.56     11.92 o 
   6   8   9      443.62      458.36     11.79 o 
   7   8   9      103.84      110.45      7.97 o 
   8   8   9       30.75       24.10      5.65 o 
   9   8   9       22.76       23.41      6.06 o 
  10   8   9      128.68      124.47     10.56 o 
  -4   9   9       66.66       50.23      9.15 o 
  -3   9   9      138.00      131.37     11.69 o 
  -2   9   9      376.63      367.66     15.96 o 
  -1   9   9      233.68      188.55     16.36 o 
   0   9   9      623.48      556.89     22.84 o 
   1   9   9      372.51      401.50     13.34 o 
   2   9   9       24.55       38.80      6.83 o 
   3   9   9      281.69      266.06     15.25 o 
   4   9   9     1350.15     1309.68     47.46 o 
   5   9   9      225.17      218.55     10.10 o 
   6   9   9        4.97       18.70      5.50 o 
   7   9   9       11.88       20.91      4.68 o 
   8   9   9       38.68       39.86      6.24 o 
   9   9   9       19.29       26.26      6.25 o 
  10   9   9       38.40       41.85     13.34 o 
  -3  10   9      338.56      319.44     17.60 o 
  -2  10   9      241.06      262.36     15.92 o 
  -1  10   9       17.43       18.84      7.31 o 
   0  10   9       83.62       91.41      9.31 o 
   1  10   9       46.77       43.07      5.97 o 
   2  10   9       81.39       72.40      6.72 o 
   3  10   9        2.21       14.24      5.00 o 
   4  10   9       34.41       52.03     12.15 o 
   5  10   9      307.52      311.55     19.74 o 
   7  10   9        1.34        1.76      4.79 o 
   8  10   9       79.04       95.73     10.60 o 
   9  10   9       29.61       38.40      7.24 o 
  -1  11   9        1.93       -2.35      5.50 o 
   0  11   9       64.50       70.58      8.36 o 
   1  11   9        7.19       14.86      5.87 o 
   2  11   9      300.95      281.19     11.33 o 
   3  11   9       54.25       46.88     17.55 o 
   4  11   9       78.12       51.31     20.72 o 
   5  11   9       36.43       34.00     11.23 o 
   6  11   9      328.12      360.86     18.72 o 
   7  11   9      108.74      130.77      9.72 o 
   8  11   9       41.58       36.69      6.26 o 
   2  12   9        0.72       12.57      6.24 o 
   3  12   9       52.93       61.93      5.63 o 
   4  12   9       20.56       21.81     10.74 o 
   5  12   9      321.41      315.72     26.81 o 
  -5 -11  10       13.84       34.38     10.33 o 
  -4 -11  10      208.75      218.04     14.15 o 
  -3 -11  10       15.24       18.40      6.68 o 
  -2 -11  10        2.93       17.71      8.43 o 
  -1 -11  10       56.87       64.05     11.32 o 
  -7 -10  10      257.70      305.06     16.18 o 
  -6 -10  10       77.68       93.93      9.79 o 
  -5 -10  10       34.93       42.18      8.50 o 
  -4 -10  10       93.58       95.82      9.42 o 
  -3 -10  10      452.12      460.97     23.64 o 
  -2 -10  10       52.53       68.43      8.26 o 
  -1 -10  10        0.24       -8.06      5.11 o 
   0 -10  10      339.59      281.54     15.61 o 
   1 -10  10       13.61        8.20      6.59 o 
   2 -10  10      133.75      120.76     14.19 o 
  -8  -9  10        6.89       11.65      7.07 o 
  -7  -9  10        2.61        5.99      6.39 o 
  -6  -9  10      619.37      642.58     21.59 o 
  -5  -9  10        0.82        2.26      5.02 o 
  -4  -9  10       51.57       69.66      7.94 o 
  -3  -9  10       58.05       68.57      7.92 o 
  -2  -9  10      254.77      218.63     11.93 o 
  -1  -9  10      335.01      366.70     18.91 o 
   0  -9  10      410.08      402.14     21.84 o 
   1  -9  10      302.08      270.65     16.07 o 
   2  -9  10       50.28       38.85      7.25 o 
   3  -9  10       61.41       73.11     10.20 o 
   4  -9  10      101.86       93.73     11.70 o 
  -9  -8  10      144.49      173.74     12.20 o 
  -8  -8  10      620.45      611.57     19.16 o 
  -7  -8  10        1.16       10.22      4.62 o 
  -6  -8  10       66.71       77.14      9.72 o 
  -5  -8  10      425.79      438.36     16.67 o 
  -4  -8  10       53.72       54.50     11.80 o 
  -3  -8  10       33.87       31.24      5.89 o 
  -2  -8  10      320.26      315.68     13.81 o 
  -1  -8  10      726.42      658.14     20.77 o 
   0  -8  10      326.56      304.11     14.30 o 
   1  -8  10       28.80       25.64      5.81 o 
   2  -8  10      233.09      251.36     13.69 o 
   3  -8  10       52.64       56.12      8.07 o 
   4  -8  10      297.00      317.77     25.82 o 
   5  -8  10      149.34      140.93     17.16 o 
 -10  -7  10       70.24       78.25      9.39 o 
  -9  -7  10       25.03       24.46      6.32 o 
  -8  -7  10        6.82        9.49      5.10 o 
  -7  -7  10       25.07       32.69      5.61 o 
  -6  -7  10      303.70      294.99     11.87 o 
  -5  -7  10      442.21      467.73     18.44 o 
  -4  -7  10      509.46      535.82     17.99 o 
  -3  -7  10      208.42      201.43     10.66 o 
  -2  -7  10      351.15      337.06     16.34 o 
  -1  -7  10      598.91      568.70     18.39 o 
   0  -7  10       92.88       96.12      7.62 o 
   1  -7  10      340.82      318.69     12.69 o 
   2  -7  10      723.78      680.61     19.83 o 
   3  -7  10     2039.76     1962.70     42.33 o 
   4  -7  10       99.99       95.41      9.80 o 
   5  -7  10      440.26      433.76     13.54 o 
   6  -7  10        6.16       -2.34      5.39 o 
 -10  -6  10      114.31      135.96     11.54 o 
  -9  -6  10       13.03       16.44      5.86 o 
  -8  -6  10        2.89       25.94      5.92 o 
  -7  -6  10       31.54       28.45      6.85 o 
  -6  -6  10      120.81      128.62      8.74 o 
  -5  -6  10       40.48       42.16      5.43 o 
  -4  -6  10        0.10        1.08      3.68 o 
  -3  -6  10       48.46       27.11     35.71 o 
   0  -6  10     1071.71     1044.55     28.68 o 
   1  -6  10      931.10      864.25     24.14 o 
   2  -6  10     3130.57     2986.95     57.42 o 
   3  -6  10      638.54      603.72     15.08 o 
   4  -6  10      437.27      438.86     13.45 o 
   5  -6  10      264.68      245.63     11.85 o 
   6  -6  10        0.02        1.72      5.79 o 
   7  -6  10        0.45       -1.72      6.16 o 
 -10  -5  10        9.53       11.61      6.24 o 
  -9  -5  10       55.02       62.94      8.08 o 
  -8  -5  10        0.46        5.17      4.71 o 
  -7  -5  10       20.99       40.82      7.28 o 
  -6  -5  10       24.80       36.99      5.52 o 
  -5  -5  10      370.65      354.85     12.33 o 
  -4  -5  10      237.92      242.64     19.06 o 
  -3  -5  10       95.03      122.34     13.97 o 
  -2  -5  10      435.34      422.39     18.75 o 
  -1  -5  10      745.07      711.45     26.12 o 
   0  -5  10      307.01      307.33     10.59 o 
   1  -5  10      800.42      782.67     16.30 o 
   2  -5  10      639.33      641.74     15.08 o 
   3  -5  10       46.15       59.14      6.24 o 
   4  -5  10      688.57      655.67     16.82 o 
   5  -5  10     1877.15     1840.21     35.50 o 
   6  -5  10       12.57        4.25      5.06 o 
   7  -5  10      128.99      145.15     10.44 o 
   8  -5  10       56.37       72.41     17.97 o 
 -10  -4  10      179.43      176.71     10.30 o 
  -9  -4  10      396.92      433.98     14.13 o 
  -8  -4  10      365.14      436.69     13.16 o 
  -7  -4  10      583.17      539.17     15.86 o 
  -6  -4  10     1440.54     1374.94     25.83 o 
  -5  -4  10      274.28      276.69      9.33 o 
  -4  -4  10     1560.03     1449.55     22.73 o 
  -3  -4  10        6.90       75.13     15.28 o 
  -2  -4  10      367.80      517.68     13.57 o 
  -1  -4  10      199.09      162.92      5.84 o 
   0  -4  10      728.22      750.04     15.23 o 
   1  -4  10     1415.20     1475.54     26.38 o 
   2  -4  10      431.41      490.04     12.87 o 
   3  -4  10      280.24      311.26     10.75 o 
   4  -4  10      337.35      332.65     11.63 o 
   5  -4  10       62.35       79.74      6.69 o 
   6  -4  10      106.02      114.78      7.92 o 
   7  -4  10      345.53      337.83     16.09 o 
   8  -4  10      418.19      545.97     20.50 o 
   9  -4  10       91.21      108.63     14.05 o 
 -11  -3  10        3.20        7.31      7.58 o 
 -10  -3  10        0.02       -2.89      5.06 o 
  -9  -3  10       67.89       76.23      7.51 o 
  -8  -3  10        3.97        0.56      4.07 o 
  -7  -3  10       80.16      102.16      7.11 o 
  -6  -3  10      292.08      269.34     10.12 o 
  -5  -3  10      214.26      233.75      9.40 o 
  -4  -3  10       49.65       58.54      4.74 o 
  -3  -3  10     3688.59     3297.03     51.46 o 
  -2  -3  10      635.01      604.62     14.39 o 
  -1  -3  10       28.92      152.32     10.50 o 
   0  -3  10     5657.95     5819.42     88.22 o 
   1  -3  10     4736.38     4890.72     96.62 o 
   2  -3  10     2996.21     3069.11     44.48 o 
   3  -3  10     3195.67     3148.73     42.63 o 
   4  -3  10       20.93       25.05      4.25 o 
   5  -3  10      216.95      263.42     10.51 o 
   6  -3  10     1489.08     1475.04     27.85 o 
   7  -3  10      192.75      192.36     10.82 o 
   8  -3  10      360.17      318.36     19.79 o 
   9  -3  10        3.11        2.61      7.54 o 
 -10  -2  10      884.44      818.37     32.10 o 
  -9  -2  10       94.82      101.88      8.54 o 
  -8  -2  10      580.20      535.47     17.15 o 
  -7  -2  10      235.40      231.88     10.65 o 
  -6  -2  10       62.27       62.54      6.85 o 
  -5  -2  10     1461.79     1393.46     21.71 o 
  -4  -2  10     1351.14     1219.59     19.20 o 
  -3  -2  10      164.91      143.25      6.96 o 
  -2  -2  10      749.48      837.51     16.23 o 
  -1  -2  10     1867.12     1860.68     27.46 o 
   0  -2  10      913.42      860.99     19.68 o 
   1  -2  10      113.99      114.92      5.03 o 
   2  -2  10        3.60        9.17      2.66 o 
   3  -2  10     2813.68     2858.40     36.32 o 
   4  -2  10       57.20       47.21      3.86 o 
   5  -2  10       28.65       28.97      3.62 o 
   6  -2  10       57.24       62.50      5.90 o 
   7  -2  10       65.84       70.12      8.31 o 
   8  -2  10       65.01       77.44      9.26 o 
   9  -2  10        1.06       14.36      7.21 o 
  10  -2  10      120.28      121.37     12.46 o 
 -10  -1  10      245.34      244.08     27.42 o 
  -9  -1  10      198.50      183.50     18.00 o 
  -8  -1  10      118.96      131.70      7.63 o 
  -7  -1  10        6.35       18.00      4.64 o 
  -6  -1  10       46.03       50.54      4.48 o 
  -5  -1  10      913.94      875.71     14.33 o 
  -4  -1  10      166.29      165.26      5.33 o 
  -3  -1  10     2576.26     2703.40     33.86 o 
  -2  -1  10        0.07        4.59      1.58 o 
  -1  -1  10     2205.88     2043.25     27.76 o 
   0  -1  10      556.97      620.05     12.18 o 
   2  -1  10     2403.18     2346.78     28.00 o 
   3  -1  10      415.75      431.26     16.50 o 
   4  -1  10     3476.00     3318.96     48.31 o 
   5  -1  10     1189.60     1090.16     22.95 o 
   6  -1  10      189.05      211.20      7.40 o 
   7  -1  10      113.06      114.04      8.24 o 
   8  -1  10      140.46      135.11     12.23 o 
   9  -1  10      594.57      635.34     21.32 o 
  10  -1  10       53.75       53.88      9.09 o 
 -10   0  10      205.56      211.85     20.05 o 
  -9   0  10      236.14      263.16     17.15 o 
  -8   0  10      270.41      296.53     16.34 o 
  -7   0  10      126.09      129.18      7.61 o 
  -6   0  10       13.58       12.21      3.43 o 
  -5   0  10       17.29       17.30      2.77 o 
  -4   0  10      530.55      514.37      9.09 o 
  -3   0  10     1406.17     1484.42     20.16 o 
  -2   0  10     3399.04     3481.35     39.84 o 
  -1   0  10      313.70      307.01      5.49 o 
   0   0  10       34.62       33.12      2.38 o 
   1   0  10      290.12      285.48      8.36 o 
   2   0  10     6460.91     6398.56     74.58 o 
   3   0  10     2477.44     2617.11     37.54 o 
   4   0  10      232.38      244.51      6.37 o 
   5   0  10      498.66      487.53      9.81 o 
   6   0  10        3.51       10.27      8.61 o 
   7   0  10       12.60       23.66      4.60 o 
   8   0  10       95.80      114.24      7.73 o 
   9   0  10        9.51        8.56      7.26 o 
  10   0  10      220.48      218.00     14.52 o 
  11   0  10      148.60      192.36     17.33 o 
 -10   1  10        1.36       11.44     10.06 o 
  -9   1  10       55.60       55.14     12.46 o 
  -8   1  10       43.32       53.06      9.31 o 
  -7   1  10      160.84      170.38     12.89 o 
  -6   1  10       32.41      103.58      8.34 o 
  -5   1  10       12.26        8.09      2.48 o 
  -4   1  10      120.00      123.14      4.81 o 
  -3   1  10     4790.44     4923.62     58.95 o 
  -2   1  10     1009.14      934.89     14.49 o 
  -1   1  10     1916.77     1941.85     26.28 o 
   0   1  10      383.65      274.92      6.01 o 
   1   1  10     1896.14     1816.93     26.57 o 
   2   1  10     3671.78     3514.83     53.54 o 
   3   1  10        0.49       22.29      2.72 o 
   4   1  10     1219.47     1175.28     21.06 o 
   5   1  10      869.52      819.26     15.04 o 
   6   1  10       83.07      128.62      7.10 o 
   7   1  10      424.97      466.45     12.59 o 
   8   1  10       68.19       81.17      6.68 o 
   9   1  10      106.02       99.85      9.01 o 
  10   1  10      200.20      224.65     13.92 o 
  11   1  10      317.40      336.11     20.14 o 
 -10   2  10      197.40      175.92     16.23 o 
  -9   2  10      113.82      111.96     13.10 o 
  -8   2  10       51.68       60.13      9.85 o 
  -7   2  10      298.49      311.84     17.51 o 
  -6   2  10       56.43       61.51      6.41 o 
  -5   2  10      255.16      288.52     10.84 o 
  -4   2  10     3173.68     2947.74     35.49 o 
  -3   2  10        0.25       26.06      8.64 o 
  -2   2  10      149.42      170.83      5.00 o 
  -1   2  10       46.03       32.39      4.07 o 
   0   2  10     6690.68     6685.90    111.96 o 
   1   2  10      594.09      536.72     11.39 o 
   2   2  10     2677.16     2850.08     44.71 o 
   3   2  10      759.95      793.30     15.24 o 
   4   2  10      194.99      173.26      6.97 o 
   5   2  10       69.82       75.76      5.68 o 
   6   2  10      196.10      193.72     11.52 o 
   7   2  10       87.80      135.14     15.36 o 
   8   2  10      719.42      856.98     20.07 o 
   9   2  10      154.07      129.48      8.94 o 
  10   2  10      305.49      294.57     17.60 o 
  11   2  10       84.64       95.78      8.60 o 
  -9   3  10      248.57      258.46     18.59 o 
  -8   3  10      274.67      254.73     17.15 o 
  -7   3  10      678.75      637.34     19.57 o 
  -6   3  10       13.83       12.78      4.89 o 
  -5   3  10      722.14      710.18     17.25 o 
  -4   3  10      200.38      212.60     11.16 o 
  -3   3  10      485.63      540.12     43.67 o 
  -2   3  10        0.01        0.30      3.11 o 
  -1   3  10     3905.81     3798.34     58.17 o 
   0   3  10     5360.16     5482.62     81.87 o 
   1   3  10      406.10      562.28     13.50 o 
   4   3  10     1212.62     1107.28     21.15 o 
   5   3  10      375.09      318.11     10.96 o 
   6   3  10       97.57      130.91      7.97 o 
   7   3  10      339.85      361.77     12.21 o 
   8   3  10      207.46      211.33      9.91 o 
   9   3  10      241.71      254.63     11.48 o 
  10   3  10       62.42       83.27      7.90 o 
  11   3  10      273.53      255.02     12.68 o 
  -9   4  10        7.70       13.53     11.12 o 
  -8   4  10       67.64       90.12     14.24 o 
  -7   4  10       58.79       71.18      8.52 o 
  -6   4  10       31.47       24.95      6.09 o 
  -5   4  10      564.23      565.54     16.78 o 
  -4   4  10       93.74       83.01     12.05 o 
  -3   4  10       19.02       32.04      4.37 o 
  -2   4  10     2316.54     2266.52     41.36 o 
  -1   4  10       75.84       78.36      4.57 o 
   0   4  10    10094.56    10721.95    177.97 o 
   1   4  10       44.56       29.25      3.38 o 
   2   4  10      544.78      253.88     16.58 o 
   3   4  10       88.32      115.07      4.59 o 
   4   4  10        0.47       -2.65      1.81 o 
   5   4  10       69.85       92.57      6.30 o 
   6   4  10      301.74      303.76     14.34 o 
   7   4  10       43.04       56.51      6.41 o 
   8   4  10      829.15      846.17     22.79 o 
   9   4  10      117.43      105.98      9.64 o 
  10   4  10       84.48       85.36      9.58 o 
  11   4  10       61.79       62.42      9.28 o 
  -8   5  10       96.93      104.65     14.97 o 
  -7   5  10      185.73      199.80     12.76 o 
  -6   5  10        2.56        5.35      4.96 o 
  -5   5  10      640.23      627.55     18.11 o 
  -4   5  10      157.33      142.63      8.75 o 
  -3   5  10        6.49       -1.31      3.46 o 
  -2   5  10     1214.34     1173.34     29.28 o 
  -1   5  10     1113.77     1077.11     34.32 o 
   0   5  10      438.47      434.46     25.77 o 
   1   5  10      704.77     1187.58     41.09 o 
   2   5  10     1734.92     1647.87     21.44 o 
   3   5  10     1782.38     1810.10     25.07 o 
   4   5  10      307.85      280.56      6.67 o 
   5   5  10      963.10      916.28     41.34 o 
   6   5  10        7.01       33.21      5.77 o 
   7   5  10      896.04      829.67     21.20 o 
   8   5  10     1847.42     1691.20     36.81 o 
   9   5  10        6.69       12.51      5.45 o 
  10   5  10       15.62       11.38      6.02 o 
  11   5  10       38.32       45.11      8.89 o 
  -7   6  10        1.44       -6.14      5.36 o 
  -6   6  10      418.65      425.34     15.09 o 
  -5   6  10       10.87       12.57      4.80 o 
  -4   6  10      898.93      830.10     26.17 o 
  -3   6  10      149.66      261.12     22.32 o 
  -2   6  10      376.37      369.28     14.06 o 
  -1   6  10       88.25       -0.72      2.00 o 
   1   6  10        5.25        4.72      2.34 o 
   2   6  10       45.02       36.45      2.90 o 
   3   6  10       83.88      104.84      3.64 o 
   4   6  10      226.89      241.94      6.72 o 
   5   6  10       37.04       50.53      4.56 o 
   6   6  10      675.88      713.55     18.12 o 
   7   6  10       39.35       32.18      5.17 o 
   8   6  10      324.39      333.65     13.34 o 
   9   6  10      170.51      168.06     11.30 o 
  10   6  10       30.12       26.03      7.19 o 
  11   6  10        0.91       -0.11      6.68 o 
  -6   7  10      109.28      121.00     12.97 o 
  -5   7  10      287.14      295.59     24.83 o 
  -4   7  10      120.08      153.64     17.01 o 
  -3   7  10      829.90      799.69     24.70 o 
  -2   7  10      301.42      272.80     13.32 o 
  -1   7  10      128.42      145.95     20.98 o 
   0   7  10     3283.91     3335.61     68.63 o 
   1   7  10       31.92       29.19      5.08 o 
   2   7  10      140.23      119.99      4.12 o 
   3   7  10      269.71      238.46      6.83 o 
   4   7  10      367.78      335.68     11.18 o 
   5   7  10      906.89      901.70     22.29 o 
   6   7  10      385.02      411.87     12.47 o 
   7   7  10      166.42      177.18      9.68 o 
   8   7  10      391.32      386.67     14.25 o 
   9   7  10      859.09      809.75     22.89 o 
  10   7  10      114.29      120.48     10.67 o 
  11   7  10      168.95      185.22     17.13 o 
  -5   8  10      174.36      131.03     13.44 o 
  -4   8  10      700.96      698.39     24.55 o 
  -3   8  10       42.40       76.38      9.14 o 
  -2   8  10       41.11      103.67     15.00 o 
  -1   8  10        5.11        3.01      4.38 o 
   0   8  10      776.73      756.24     21.16 o 
   1   8  10      644.56      608.82     16.96 o 
   2   8  10       35.88       44.21      3.89 o 
   3   8  10        8.38       40.73      4.02 o 
   4   8  10      209.01      213.79      6.56 o 
   5   8  10      193.18      212.82     10.58 o 
   6   8  10       51.06       57.05      9.42 o 
   7   8  10        1.17       10.58      4.21 o 
   8   8  10     1314.71     1275.56     47.90 o 
   9   8  10       12.56       10.70      5.44 o 
  10   8  10       92.55       82.19     11.49 o 
  -4   9  10      214.91      214.37     17.26 o 
  -3   9  10      579.46      595.16     22.13 o 
  -2   9  10      125.06      113.35     13.23 o 
  -1   9  10       47.62       44.58      7.09 o 
   0   9  10       34.71       42.40      6.41 o 
   1   9  10      197.21      176.54     11.81 o 
   2   9  10       25.60       37.46      4.31 o 
   3   9  10      102.24      108.19      7.51 o 
   4   9  10      345.95      326.53     11.65 o 
   5   9  10      864.93      859.11     18.33 o 
   6   9  10      584.18      644.80     14.87 o 
   7   9  10      546.57      581.90     16.10 o 
   8   9  10        0.02       -3.25      5.86 o 
   9   9  10       10.93       16.51      6.99 o 
  10   9  10       57.87       62.50      8.48 o 
  -3  10  10      116.54      125.14     12.31 o 
  -2  10  10      389.20      405.43     17.62 o 
  -1  10  10       54.86       47.24      8.47 o 
   0  10  10       11.34       19.03      5.60 o 
   1  10  10       22.21       22.28      5.20 o 
   2  10  10      638.95      604.46     21.61 o 
   3  10  10      113.95      123.86      9.36 o 
   4  10  10      395.08      393.54     20.30 o 
   5  10  10      148.08      149.61     12.20 o 
   6  10  10      202.01      198.19     18.23 o 
   7  10  10       89.49       94.65      6.83 o 
   8  10  10        0.06       -2.55      4.25 o 
   9  10  10      129.75      122.65      9.58 o 
  -1  11  10       23.26       19.32      6.69 o 
   0  11  10        1.21       -9.09      4.55 o 
   1  11  10       12.35       39.93      8.25 o 
   2  11  10       50.90       43.62      7.17 o 
   3  11  10       29.99       30.47     12.98 o 
   4  11  10      133.46      145.92      9.86 o 
   5  11  10      530.91      527.25     29.62 o 
   6  11  10       27.30       39.45      5.66 o 
   7  11  10        1.27       17.11      4.19 o 
   8  11  10      336.69      364.60     19.84 o 
   2  12  10       43.60       45.27      6.67 o 
   3  12  10        4.63        9.70      4.30 o 
   4  12  10      101.65      107.70     14.87 o 
   5  12  10      211.67      198.65     21.85 o 
  -4 -11  11       19.02       12.34      6.62 o 
  -3 -11  11        0.02        0.34      5.92 o 
  -2 -11  11       80.53       99.45     10.43 o 
  -7 -10  11      125.94      153.75     12.74 o 
  -6 -10  11        0.69       27.03      6.90 o 
  -5 -10  11      522.71      522.87     19.67 o 
  -4 -10  11      228.56      218.93     13.95 o 
  -3 -10  11       29.61       31.03      6.92 o 
  -2 -10  11      142.20      145.26     11.64 o 
  -1 -10  11       22.50       22.89      7.87 o 
   0 -10  11      108.65      115.57     11.26 o 
   1 -10  11       32.21       31.30      8.14 o 
   2 -10  11        3.99        1.49      7.08 o 
  -8  -9  11      172.97      148.52     15.20 o 
  -7  -9  11       62.00       82.27     11.17 o 
  -6  -9  11       43.81       36.23      8.12 o 
  -5  -9  11       65.63       53.66      7.67 o 
  -4  -9  11      132.12      116.86     15.06 o 
  -3  -9  11      161.71      178.15     14.51 o 
  -2  -9  11      371.91      351.21     31.95 o 
  -1  -9  11      207.94      194.12     13.21 o 
   0  -9  11       40.47       62.95      8.52 o 
   1  -9  11      245.11      238.05     15.31 o 
   2  -9  11      331.51      339.46     17.71 o 
   3  -9  11        9.90       12.73     10.43 o 
  -9  -8  11        4.62        3.46      5.72 o 
  -8  -8  11        9.19       58.33      8.58 o 
  -7  -8  11        9.84       11.16      6.26 o 
  -6  -8  11      248.58      258.27     20.63 o 
  -5  -8  11      831.20      757.77     23.55 o 
  -4  -8  11        5.12        2.83      5.06 o 
  -3  -8  11        0.21        8.74      5.00 o 
  -2  -8  11      155.47      190.24     11.82 o 
  -1  -8  11      492.85      449.64     16.91 o 
   0  -8  11      299.81      309.60     24.12 o 
   1  -8  11      185.73      178.26     12.79 o 
   2  -8  11      548.84      563.72     18.67 o 
   3  -8  11      301.25      271.53     15.05 o 
   4  -8  11      101.55      127.27     12.75 o 
   5  -8  11      217.36      221.44     19.31 o 
  -9  -7  11       94.63       95.83      9.64 o 
  -8  -7  11      110.08      103.85      9.14 o 
  -7  -7  11      216.72      228.66     12.54 o 
  -6  -7  11        3.78       13.09      4.51 o 
  -5  -7  11      560.11      593.32     19.84 o 
  -4  -7  11        4.08        0.53      7.30 o 
  -3  -7  11      127.19      133.05      9.77 o 
  -2  -7  11       95.73      101.66      8.89 o 
  -1  -7  11      745.01      680.05     29.72 o 
   0  -7  11      411.53      420.26     22.12 o 
   1  -7  11      219.66      217.02     13.14 o 
   2  -7  11      405.48      445.19     15.78 o 
   3  -7  11      775.37      719.87     21.47 o 
   4  -7  11      811.35      811.33     23.96 o 
   5  -7  11      197.30      199.84     10.08 o 
   6  -7  11        1.84       -3.15      5.49 o 
 -10  -6  11       16.82       32.46      7.56 o 
  -9  -6  11      102.51      111.15     10.12 o 
  -8  -6  11      155.52      220.26     12.89 o 
  -7  -6  11      295.14      249.82     16.10 o 
  -6  -6  11      329.54      342.53     13.02 o 
  -5  -6  11       13.75       14.49      4.46 o 
  -4  -6  11      101.18       81.07      8.06 o 
  -3  -6  11     1082.96      943.43     33.44 o 
  -2  -6  11       14.41       28.07     12.85 o 
  -1  -6  11      184.28      202.73     15.61 o 
   0  -6  11       55.29       62.11      6.26 o 
   1  -6  11      982.13      934.67     26.74 o 
   2  -6  11      124.71      170.60     10.95 o 
   3  -6  11      108.97      110.00      7.19 o 
   4  -6  11        9.79       17.73      5.11 o 
   5  -6  11       15.00       21.11      5.59 o 
   6  -6  11        3.75        0.01      5.17 o 
   7  -6  11        0.75       -3.84      6.16 o 
 -10  -5  11        2.78        1.52      5.83 o 
  -9  -5  11       36.36       38.81      7.20 o 
  -8  -5  11       46.94       48.55      8.61 o 
  -7  -5  11      147.53      155.02     10.30 o 
  -6  -5  11      383.90      483.18     26.85 o 
  -5  -5  11      290.09      311.14     11.92 o 
  -4  -5  11      693.55      680.92     20.94 o 
  -2  -5  11       29.93        8.92      8.99 o 
  -1  -5  11     1193.19     1185.47     30.09 o 
   0  -5  11      974.02      885.94     17.39 o 
   1  -5  11      849.77      871.18     18.73 o 
   2  -5  11      120.05      121.85      7.21 o 
   3  -5  11     4062.84     3947.47     64.37 o 
   4  -5  11       39.24       37.00      5.86 o 
   5  -5  11      252.06      267.97     12.29 o 
   6  -5  11      398.06      402.30     14.52 o 
   7  -5  11      108.01      146.72     10.50 o 
   8  -5  11       57.58       87.60     15.09 o 
 -10  -4  11       22.03       18.47      5.74 o 
  -9  -4  11       20.84       13.49      4.99 o 
  -8  -4  11     1129.82     1062.05     23.04 o 
  -7  -4  11      156.05      186.54     12.12 o 
  -6  -4  11        6.34       13.17      4.49 o 
  -5  -4  11     1221.22     1220.68     23.32 o 
  -4  -4  11     3863.22     3725.93     58.37 o 
  -3  -4  11     1629.59     1626.97     31.27 o 
  -2  -4  11        9.91       20.43      8.34 o 
  -1  -4  11      116.00       66.10      5.86 o 
   0  -4  11     1100.52     1268.61     23.15 o 
   1  -4  11      836.07      851.59     17.52 o 
   2  -4  11     1288.03     1325.73     28.87 o 
   3  -4  11       75.76      155.24     10.93 o 
   4  -4  11     1427.47     1371.94     24.91 o 
   5  -4  11      128.02      120.25      7.80 o 
   6  -4  11      930.10      898.90     19.87 o 
   7  -4  11       13.57        9.90      5.85 o 
   8  -4  11       11.69       25.80      7.83 o 
   9  -4  11      103.47       93.93     13.26 o 
 -10  -3  11       17.35       12.47      5.65 o 
  -9  -3  11       10.67       15.64      5.34 o 
  -8  -3  11      187.78      179.24     10.04 o 
  -7  -3  11      185.74      192.10      9.85 o 
  -6  -3  11       96.05      105.41      7.06 o 
  -5  -3  11       13.02        4.66      3.83 o 
  -4  -3  11      534.14      603.94     14.00 o 
  -3  -3  11       29.93       45.14     10.67 o 
  -2  -3  11     1209.99     1209.60     24.45 o 
  -1  -3  11     4421.16     5353.59     81.54 o 
   0  -3  11     2767.01     2845.02     51.55 o 
   1  -3  11     3906.34     4036.49     69.85 o 
   2  -3  11        4.35        6.14      2.86 o 
   3  -3  11      459.01      454.95     10.25 o 
   4  -3  11      390.56      398.80     15.31 o 
   5  -3  11     1581.00     1415.22     25.73 o 
   6  -3  11      110.92       99.52      7.16 o 
   7  -3  11      216.50      253.92     14.26 o 
   8  -3  11       75.60       67.43      9.26 o 
   9  -3  11      156.80      172.40     13.94 o 
 -10  -2  11       30.64       31.90     11.31 o 
  -9  -2  11      460.16      471.18     15.80 o 
  -8  -2  11      118.87      126.31     11.05 o 
  -7  -2  11       28.22       24.44      4.97 o 
  -6  -2  11     1251.04     1190.01     21.93 o 
  -5  -2  11       88.04       78.76      5.63 o 
  -4  -2  11      261.11      294.85      6.82 o 
  -3  -2  11      362.51      343.74      6.55 o 
  -2  -2  11     3350.53     3462.55     52.92 o 
  -1  -2  11       63.26       76.59      4.07 o 
   0  -2  11     3580.48     3414.35     48.19 o 
   1  -2  11       45.40       64.96      6.09 o 
   2  -2  11      425.39      493.35      9.91 o 
   3  -2  11     1229.47     1255.16     18.46 o 
   4  -2  11     2540.72     2414.95     32.11 o 
   5  -2  11       46.15       49.03      5.72 o 
   6  -2  11      243.90      254.72     10.55 o 
   7  -2  11       20.96       28.67      6.68 o 
   8  -2  11        7.70        6.00      6.10 o 
   9  -2  11       46.95       39.23      8.56 o 
  10  -2  11       32.98       38.51      9.23 o 
 -10  -1  11       16.70       31.54     14.65 o 
  -9  -1  11       60.80       74.49     12.78 o 
  -8  -1  11       90.96      102.18      7.50 o 
  -7  -1  11      118.37      100.07      6.47 o 
  -6  -1  11      221.51      255.02      8.58 o 
  -5  -1  11        9.66       11.65      2.70 o 
  -4  -1  11      588.65      588.30      9.93 o 
  -3  -1  11      973.04     1066.91     15.58 o 
  -2  -1  11      453.11      565.81      9.36 o 
  -1  -1  11     4791.33     5804.97     86.46 o 
   0  -1  11     1349.98     1454.65     19.49 o 
   1  -1  11     6113.30     6483.81     76.07 o 
   2  -1  11      299.67      382.40     11.32 o 
   3  -1  11       37.52       46.44      9.12 o 
   4  -1  11      884.80      828.44     17.58 o 
   5  -1  11      112.08      103.24      5.29 o 
   6  -1  11        1.92        7.43      3.51 o 
   7  -1  11       24.31       49.24      6.95 o 
   8  -1  11      914.16      853.36     24.43 o 
   9  -1  11       28.40       41.58      8.10 o 
  10  -1  11       41.50       56.51      9.50 o 
 -10   0  11       61.92       53.03     14.27 o 
  -9   0  11      105.58      101.25     20.09 o 
  -8   0  11      615.28      625.58     22.72 o 
  -7   0  11      881.29      839.10     16.84 o 
  -6   0  11      510.55      514.22     12.02 o 
  -5   0  11      261.32      280.00      7.52 o 
  -4   0  11      978.90      909.89     13.64 o 
  -3   0  11       68.17       47.71      4.75 o 
  -2   0  11      955.20     1026.89     14.78 o 
  -1   0  11     2664.64     2400.43     29.98 o 
   0   0  11      146.62      158.04      4.37 o 
   1   0  11      136.07      255.60     18.79 o 
   2   0  11     1124.26     1406.95     18.01 o 
   3   0  11      489.30      607.84     11.85 o 
   4   0  11      264.98      218.95      6.23 o 
   5   0  11      161.28      155.62      7.18 o 
   6   0  11       73.62       64.52      5.81 o 
   7   0  11        2.16        9.42      4.18 o 
   8   0  11       28.22       24.47      5.31 o 
   9   0  11       10.89        2.54      6.89 o 
  10   0  11      106.99      110.37     11.28 o 
  11   0  11      294.19      334.42     18.71 o 
 -10   1  11        7.37        5.38     10.66 o 
  -9   1  11      345.55      333.23     29.08 o 
  -8   1  11       31.42       41.72      8.82 o 
  -7   1  11       75.52       79.89      9.53 o 
  -6   1  11      567.85      597.79     14.15 o 
  -5   1  11       16.21       17.89      2.92 o 
  -4   1  11      731.28      641.73     13.06 o 
  -3   1  11      379.16      425.49      9.65 o 
  -2   1  11      762.61      908.17     13.53 o 
  -1   1  11     1390.88     2286.73     33.08 o 
   0   1  11       14.62        9.85      4.83 o 
   2   1  11       98.73      101.45      5.27 o 
   3   1  11     3056.05     3214.69     45.83 o 
   4   1  11      211.55      213.74      7.17 o 
   5   1  11      125.64      163.65      6.32 o 
   6   1  11      981.97     1021.65     20.69 o 
   7   1  11      476.16      489.75     13.08 o 
   8   1  11        3.14        4.68      4.07 o 
   9   1  11       19.70        8.98      8.46 o 
  10   1  11      181.95      206.63     23.13 o 
  11   1  11       25.07       27.49     11.38 o 
  -9   2  11        2.87        9.12      8.32 o 
  -8   2  11     1056.25     1066.24     32.65 o 
  -7   2  11       59.14       78.66      9.99 o 
  -6   2  11      529.65      518.64     14.81 o 
  -5   2  11     1067.09     1001.68     21.15 o 
  -4   2  11      434.69      379.19      8.92 o 
  -3   2  11      508.77      614.87     10.63 o 
  -2   2  11      504.29      481.92      9.18 o 
  -1   2  11       37.73       60.67      3.88 o 
   0   2  11      131.86      129.64      6.00 o 
   1   2  11        2.09       12.95      3.44 o 
   2   2  11      156.70      256.80      6.75 o 
   3   2  11      542.95      597.16     12.66 o 
   4   2  11      354.50      318.30     16.37 o 
   5   2  11      121.68      118.41      6.74 o 
   6   2  11        9.76        6.63      5.78 o 
   7   2  11      200.01      204.31      9.71 o 
   8   2  11      249.24      240.73     11.02 o 
   9   2  11       37.22       50.51      6.68 o 
  10   2  11      138.02      122.00      9.34 o 
  11   2  11       42.22       53.23      8.28 o 
  -9   3  11      135.43      142.78     16.15 o 
  -8   3  11      316.51      291.44     18.54 o 
  -7   3  11      879.06      861.49     23.50 o 
  -6   3  11      423.92      346.95     12.30 o 
  -5   3  11       18.23       16.19      4.82 o 
  -4   3  11     1025.82      997.57     20.57 o 
  -3   3  11      149.78      174.23      7.78 o 
  -2   3  11       37.16       50.31      5.66 o 
   0   3  11     4571.68     4792.53     72.44 o 
   1   3  11     5118.52     4756.47    117.75 o 
   3   3  11     1506.46     1466.67     48.83 o 
   4   3  11      190.41      180.13     11.69 o 
   5   3  11     1194.47     1089.59     20.69 o 
   6   3  11      227.57      220.64      9.02 o 
   7   3  11      254.24      231.71      9.32 o 
   8   3  11      669.77      639.16     16.33 o 
   9   3  11      478.13      467.70     14.37 o 
  10   3  11      118.41      118.75      8.91 o 
  11   3  11      112.59      167.63     10.86 o 
  -8   4  11     1297.99     1164.83     43.87 o 
  -7   4  11        1.23       10.18      5.89 o 
  -6   4  11     1052.09     1038.90     26.14 o 
  -5   4  11       72.52       64.15      7.01 o 
  -4   4  11       77.22       88.63      9.26 o 
  -3   4  11      149.13      133.47      7.84 o 
  -2   4  11      289.23      349.16     11.69 o 
  -1   4  11      436.21      485.73     11.86 o 
   0   4  11     6698.40     6933.35    139.42 o 
   1   4  11       31.30       33.92      3.05 o 
   2   4  11     1747.99     1835.86     77.03 o 
   3   4  11        3.06        1.35      1.83 o 
   4   4  11      405.17      360.92     14.79 o 
   5   4  11       17.45       13.26      7.74 o 
   6   4  11       28.88       32.46      6.85 o 
   7   4  11      449.07      440.18     14.88 o 
   8   4  11     1294.94     1221.98     29.29 o 
   9   4  11        4.83        4.48      5.13 o 
  10   4  11      103.02       87.70     14.82 o 
  11   4  11      270.52      265.79     16.30 o 
  -8   5  11       29.10       20.10     10.17 o 
  -7   5  11       91.82       86.45      9.18 o 
  -6   5  11       59.15       86.08      8.95 o 
  -5   5  11     1201.64     1120.82     26.46 o 
  -4   5  11      392.82      362.15     12.52 o 
  -3   5  11      401.24      337.55     11.05 o 
  -2   5  11      253.09      277.82     22.14 o 
  -1   5  11     1051.85     1069.62     34.75 o 
   0   5  11       68.44       68.20      4.51 o 
   1   5  11       28.04      195.68      7.94 o 
   2   5  11       18.18       23.25      2.23 o 
   3   5  11     1184.66     1160.81     18.03 o 
   4   5  11     1387.45     1316.34     19.88 o 
   5   5  11     1071.84     1036.60     27.10 o 
   6   5  11        0.11       -2.24      2.43 o 
   7   5  11      674.10      646.73     18.37 o 
   8   5  11     1374.37     1362.67     32.64 o 
   9   5  11       60.74       64.26      8.08 o 
  10   5  11       55.42       58.46      8.36 o 
  11   5  11     1425.85     1304.64     34.31 o 
  -7   6  11       37.98       58.48      8.30 o 
  -6   6  11      181.62      172.88     10.89 o 
  -5   6  11       64.61       63.07      6.91 o 
  -4   6  11       24.54       32.56      4.83 o 
  -3   6  11      275.90      302.21     14.26 o 
  -2   6  11       84.58      134.14     17.16 o 
   0   6  11        6.65        0.14      3.07 o 
   1   6  11      116.98      123.02      5.49 o 
   2   6  11      928.84      950.90     14.39 o 
   3   6  11      269.20      239.09      6.73 o 
   4   6  11      341.29      335.13      7.39 o 
   5   6  11       79.34       87.68      5.70 o 
   6   6  11       74.84       66.63     11.42 o 
   7   6  11       35.41       37.83      8.35 o 
   8   6  11      201.61      211.97     11.77 o 
   9   6  11       54.71       63.29      7.98 o 
  10   6  11       36.26       32.25      7.09 o 
  11   6  11        2.35        2.00      6.36 o 
  -6   7  11        1.39       -1.27      6.73 o 
  -5   7  11      375.49      375.76     38.21 o 
  -4   7  11       84.09       65.80      8.73 o 
  -3   7  11      300.13      278.97     14.19 o 
  -2   7  11      315.57      294.83     13.32 o 
  -1   7  11     3333.94     3151.31     66.69 o 
   0   7  11        8.16        8.80      4.48 o 
   1   7  11      200.18      256.41     10.05 o 
   2   7  11      735.39      717.76     13.88 o 
   3   7  11      220.62      210.63      5.01 o 
   4   7  11        6.64        6.47      2.21 o 
   5   7  11       49.75       55.77      6.25 o 
   6   7  11      254.68      260.99     10.40 o 
   7   7  11      618.01      641.08     17.82 o 
   8   7  11        7.02       24.98      6.59 o 
   9   7  11      223.00      219.61     17.02 o 
  10   7  11      244.78      259.23     14.92 o 
  11   7  11       42.40       48.04      8.66 o 
  -5   8  11       42.01       54.59      9.93 o 
  -4   8  11        1.00        0.93      6.96 o 
  -3   8  11      248.79      229.65     14.64 o 
  -2   8  11        7.22       34.67      6.68 o 
  -1   8  11      129.94      123.40      9.59 o 
   0   8  11       14.01       17.40      6.46 o 
   1   8  11       64.63       75.78      6.52 o 
   2   8  11      165.78      161.44      7.68 o 
   3   8  11       72.48       75.99      5.49 o 
   4   8  11       11.84       13.44      3.98 o 
   5   8  11       17.39       16.67      3.17 o 
   6   8  11       27.09       39.82      6.66 o 
   7   8  11        0.55        2.65      4.08 o 
   8   8  11       36.42       58.57     13.65 o 
   9   8  11       74.72       76.84      9.59 o 
  10   8  11       55.98       35.61      7.25 o 
  -4   9  11       62.53       59.20      9.78 o 
  -3   9  11       15.05       17.69      7.72 o 
  -2   9  11       52.03       45.04      7.40 o 
  -1   9  11       77.70       68.12     13.31 o 
   0   9  11        4.96        6.05      4.72 o 
   1   9  11      379.36      435.11     14.54 o 
   2   9  11      326.24      316.35     11.27 o 
   3   9  11       14.05       15.38      5.03 o 
   4   9  11      775.43      713.00     19.42 o 
   5   9  11      668.49      637.64     15.04 o 
   6   9  11       20.22       27.00      4.07 o 
   7   9  11        1.71        9.87      4.56 o 
   8   9  11      995.95     1015.23     25.15 o 
   9   9  11      382.00      370.75     15.07 o 
  10   9  11        6.10        0.33      5.87 o 
  -3  10  11       16.41        5.69      6.89 o 
  -2  10  11       68.73      101.88     10.77 o 
  -1  10  11       32.50       19.02      6.41 o 
   0  10  11      198.15      204.19     11.64 o 
   1  10  11       56.38       45.78      6.33 o 
   2  10  11      143.19      124.48     12.34 o 
   3  10  11        5.08        2.38      3.08 o 
   4  10  11      558.37      484.14     17.53 o 
   5  10  11       10.41       13.50      4.75 o 
   6  10  11       49.61       72.04      9.46 o 
   7  10  11        0.22        2.83      4.03 o 
   8  10  11       72.11       88.16      7.64 o 
   9  10  11        0.90        2.69      5.17 o 
  -1  11  11       34.02       46.02     13.23 o 
   0  11  11       48.03       48.40      7.65 o 
   1  11  11       46.73       45.00      6.89 o 
   2  11  11        0.47       -6.58      3.99 o 
   3  11  11      204.80      167.26      8.50 o 
   4  11  11      326.77      306.52     14.54 o 
   5  11  11        0.21        7.65      5.33 o 
   6  11  11       30.96       47.05      6.55 o 
   7  11  11       49.48       41.21      5.28 o 
   3  12  11        4.32        2.41      4.23 o 
   4  12  11       20.63       31.95      7.05 o 
   5  12  11        9.43        7.98      9.13 o 
  -6 -10  12      182.83      146.55     12.55 o 
  -5 -10  12      142.53      170.85     12.92 o 
  -4 -10  12       38.03       39.40     15.37 o 
  -3 -10  12      610.16      606.97     21.65 o 
  -2 -10  12      157.19      149.55     12.03 o 
  -1 -10  12      104.28      130.19     11.80 o 
   0 -10  12      161.43      181.28     13.98 o 
   1 -10  12      290.64      331.23     18.35 o 
  -8  -9  12      132.34      113.08     11.81 o 
  -7  -9  12       20.85       17.29      6.83 o 
  -6  -9  12       32.04       34.21      7.33 o 
  -5  -9  12       25.83       20.60      6.95 o 
  -4  -9  12      254.53      250.76     14.15 o 
  -3  -9  12       55.60       53.89      7.92 o 
  -2  -9  12       43.12       44.95      7.59 o 
  -1  -9  12       50.93       75.70      9.30 o 
   0  -9  12      410.51      368.60     25.77 o 
   1  -9  12       96.93       88.70     10.36 o 
   2  -9  12       38.63       33.20      8.55 o 
   3  -9  12       11.74        5.80     18.64 o 
  -9  -8  12       59.17       71.04      9.21 o 
  -8  -8  12        3.57       12.64      7.03 o 
  -7  -8  12      632.68      652.42     23.30 o 
  -6  -8  12      164.11      174.51     12.74 o 
  -5  -8  12      420.43      380.60     21.59 o 
  -4  -8  12      641.92      607.34     20.67 o 
  -3  -8  12       30.56       55.80      7.69 o 
  -2  -8  12      256.43      255.80     14.87 o 
  -1  -8  12      304.91      301.47     14.29 o 
   0  -8  12     1432.86     1395.75     36.68 o 
   1  -8  12       94.41      110.21     14.72 o 
   2  -8  12        2.33       51.99      8.91 o 
   3  -8  12        0.59       34.19      7.14 o 
   4  -8  12       53.25       51.01      9.51 o 
   5  -8  12       82.15       67.02     16.86 o 
  -9  -7  12       46.50       49.15      7.65 o 
  -8  -7  12       62.97       65.34     13.49 o 
  -7  -7  12      107.97      107.69      9.03 o 
  -6  -7  12      210.62      246.51     14.73 o 
  -5  -7  12        9.18        3.35      4.79 o 
  -4  -7  12       63.94       73.63      8.15 o 
  -3  -7  12        9.20       13.13      5.54 o 
  -2  -7  12       51.78       41.43      6.54 o 
  -1  -7  12        0.07       47.83      7.20 o 
   0  -7  12        0.48        0.61      4.56 o 
   1  -7  12      148.47      140.19     11.23 o 
   2  -7  12      102.17       95.26      8.86 o 
   3  -7  12      288.22      291.28     15.17 o 
   4  -7  12      186.61      188.13      8.53 o 
   5  -7  12       16.28       18.49      5.44 o 
   6  -7  12       11.66       21.12      6.53 o 
 -10  -6  12      512.69      557.72     20.48 o 
  -9  -6  12        0.57        8.87      5.78 o 
  -8  -6  12       81.66      247.69     13.71 o 
  -7  -6  12       17.02       39.59     10.94 o 
  -6  -6  12     1431.12     1371.77     50.99 o 
  -5  -6  12       50.36       50.85      8.44 o 
  -4  -6  12      348.19      309.19     14.07 o 
  -3  -6  12      256.11      266.37     13.34 o 
  -2  -6  12     1102.95     1040.81     27.95 o 
  -1  -6  12      480.54      480.49     16.82 o 
   0  -6  12       20.15       23.55      5.03 o 
   1  -6  12        6.90        7.84      4.45 o 
   2  -6  12      507.75      641.78     15.24 o 
   3  -6  12      704.97      644.42     16.20 o 
   4  -6  12      457.06      467.64     17.26 o 
   5  -6  12      220.26      199.18     11.04 o 
   6  -6  12       16.98       25.47      6.30 o 
   7  -6  12       56.40       50.38      9.85 o 
 -10  -5  12      189.40      203.30     14.28 o 
  -9  -5  12       62.07       72.30     11.14 o 
  -8  -5  12       86.46       81.93      8.72 o 
  -7  -5  12       43.15       49.42      7.92 o 
  -6  -5  12      148.28      149.46      9.69 o 
  -5  -5  12      402.20      387.47     13.35 o 
  -4  -5  12      351.86      326.85     21.66 o 
  -3  -5  12       18.77        9.18      3.59 o 
  -2  -5  12      786.07      695.92     31.83 o 
  -1  -5  12      412.44      494.18     16.61 o 
   0  -5  12      191.80      201.39      8.99 o 
   1  -5  12      161.84      162.68      8.17 o 
   2  -5  12     1202.77     1258.72     24.81 o 
   4  -5  12      739.95      757.34     18.73 o 
   5  -5  12       15.47       14.48      5.45 o 
   6  -5  12      115.56      111.01      9.06 o 
   7  -5  12       25.89        5.23      6.61 o 
   8  -5  12       56.14       60.84     14.25 o 
 -10  -4  12       80.04      101.31     12.26 o 
  -9  -4  12      848.29      863.66     21.02 o 
  -8  -4  12     1134.40     1273.34     26.48 o 
  -7  -4  12        9.09        4.51      4.85 o 
  -6  -4  12       25.90       25.93      4.72 o 
  -5  -4  12     2770.15     2562.01     42.98 o 
  -4  -4  12       99.83      106.62      6.24 o 
  -3  -4  12      741.61      736.66     17.49 o 
  -2  -4  12      629.91      590.10     14.79 o 
  -1  -4  12      123.05      182.57     12.22 o 
   0  -4  12      760.48      756.16     15.97 o 
   1  -4  12     1231.33     1196.95     23.01 o 
   2  -4  12        2.96       63.05     16.45 o 
   3  -4  12       45.40       34.77      6.12 o 
   4  -4  12       83.74       86.62      8.46 o 
   5  -4  12       17.37       36.98      5.57 o 
   6  -4  12        7.32       27.77      5.76 o 
   7  -4  12      212.66      194.45     13.23 o 
   8  -4  12       88.77      223.53     14.73 o 
 -10  -3  12        3.05        4.21      5.60 o 
  -9  -3  12       22.33       28.05      6.04 o 
  -8  -3  12       58.40       62.49      6.68 o 
  -7  -3  12       44.11       56.81      9.41 o 
  -6  -3  12      284.21      321.11     11.01 o 
  -5  -3  12       54.98       54.98      8.01 o 
  -4  -3  12        1.03        4.98      2.94 o 
  -3  -3  12      975.49      962.50     19.08 o 
  -2  -3  12      978.09     1051.49     30.54 o 
  -1  -3  12      158.36      166.68      7.59 o 
   0  -3  12      195.51      202.83      9.16 o 
   1  -3  12     1109.09     1081.54     20.95 o 
   2  -3  12     1691.49     1660.97     24.66 o 
   3  -3  12       74.45       66.60      4.87 o 
   4  -3  12     1498.41     1459.97     25.85 o 
   5  -3  12       74.91      100.32      7.06 o 
   6  -3  12       29.43       65.55      6.96 o 
   7  -3  12      840.71      814.71     36.57 o 
   8  -3  12      656.18      580.89     20.45 o 
   9  -3  12       40.52       51.78      9.58 o 
 -10  -2  12      399.04      403.17     30.80 o 
  -9  -2  12       35.41       29.98      6.40 o 
  -8  -2  12       81.60       96.64      7.99 o 
  -7  -2  12      124.95      134.26      9.99 o 
  -6  -2  12      361.85      330.90     10.43 o 
  -5  -2  12      121.09      128.52      6.89 o 
  -4  -2  12      915.72      871.69     15.01 o 
  -3  -2  12       69.36       68.74      3.39 o 
  -2  -2  12      595.37      927.63     17.19 o 
  -1  -2  12     1321.85     1344.25     21.40 o 
   0  -2  12      223.53      235.18      8.63 o 
   1  -2  12        4.21        3.10      4.89 o 
   2  -2  12       43.99       70.43      3.92 o 
   3  -2  12     1185.79     1235.38     18.46 o 
   4  -2  12      662.09      667.05     12.47 o 
   5  -2  12      241.57      270.04      8.73 o 
   6  -2  12      561.41      652.95     15.81 o 
   7  -2  12      146.73      140.65     10.96 o 
   8  -2  12       61.77       59.08      9.74 o 
   9  -2  12        0.02       -0.43      6.76 o 
  10  -2  12       67.14       74.02     11.84 o 
 -10  -1  12        4.00       -7.55     12.49 o 
  -9  -1  12       89.52       89.29     13.99 o 
  -8  -1  12        2.07       -1.31      4.31 o 
  -7  -1  12      101.07      143.87     17.30 o 
  -6  -1  12        0.41        2.39      3.04 o 
  -5  -1  12      110.44      112.58      5.86 o 
  -4  -1  12      269.35      266.30      6.41 o 
  -3  -1  12        0.35        3.27      1.82 o 
  -2  -1  12      330.92      454.55     14.02 o 
  -1  -1  12     5672.97     6344.00     79.90 o 
   0  -1  12       75.92       72.37     21.88 o 
   1  -1  12     1667.84     1707.84     34.45 o 
   2  -1  12     2038.01     2000.54     43.51 o 
   3  -1  12      176.22      127.20      5.56 o 
   4  -1  12      786.09      704.35     15.08 o 
   5  -1  12       63.80       61.65      4.48 o 
   6  -1  12      801.56      846.92     16.41 o 
   7  -1  12      264.28      303.59     17.62 o 
   8  -1  12        0.44       -2.22      5.72 o 
   9  -1  12      320.15      318.73     17.15 o 
  10  -1  12       10.03       18.22      7.95 o 
 -10   0  12       11.42        5.86     10.72 o 
  -9   0  12      715.98      624.28     45.03 o 
  -8   0  12      362.88      364.79     17.76 o 
  -7   0  12      207.85      226.94     11.18 o 
  -6   0  12      378.42      394.08     15.10 o 
  -5   0  12      363.52      317.40      9.70 o 
  -4   0  12      415.33      338.69      7.39 o 
  -3   0  12       29.56       33.15      3.01 o 
  -2   0  12      987.20     1009.67     14.03 o 
  -1   0  12      975.88      899.84     12.65 o 
   0   0  12     4009.99     3925.50     45.00 o 
   1   0  12      221.17      267.04      7.98 o 
   2   0  12      586.17      733.80     11.70 o 
   3   0  12      172.18      188.13      5.65 o 
   4   0  12       36.94       50.90      3.71 o 
   5   0  12       19.91       22.60      3.32 o 
   6   0  12       88.03       80.55      6.15 o 
   7   0  12      311.66      275.43     10.77 o 
   8   0  12       30.89      110.53      7.79 o 
   9   0  12        4.11        7.81      6.47 o 
  10   0  12       73.55       77.86     10.24 o 
 -10   1  12       18.55       22.33     11.60 o 
  -9   1  12       72.39       82.07     14.77 o 
  -8   1  12      219.75      196.98     14.63 o 
  -7   1  12       26.79      100.38     15.94 o 
  -6   1  12        2.20       12.72      7.31 o 
  -5   1  12      216.80      236.43      6.96 o 
  -4   1  12      337.50      324.92      7.88 o 
  -3   1  12        0.44        0.05      1.85 o 
  -2   1  12     1220.17     1375.21     17.98 o 
  -1   1  12      278.77      471.93      9.70 o 
   0   1  12       41.59       48.50      9.86 o 
   1   1  12     6709.16     7507.24     94.69 o 
   2   1  12       47.67       89.40      4.08 o 
   3   1  12       12.70        2.84      4.07 o 
   4   1  12       34.93       52.74      3.85 o 
   5   1  12     2003.07     1727.80     25.67 o 
   6   1  12      500.85      504.97     13.27 o 
   7   1  12      105.86       92.53      6.73 o 
   8   1  12      109.43      127.27      7.99 o 
   9   1  12     1351.21     1213.03     27.15 o 
  10   1  12      156.84      197.82     15.93 o 
  11   1  12      140.58      157.63     15.35 o 
  -9   2  12       55.33       46.30     10.60 o 
  -8   2  12      640.72      596.13     23.43 o 
  -7   2  12      310.01      322.54     17.41 o 
  -6   2  12      235.09      244.88     13.02 o 
  -5   2  12      218.61      227.74      9.87 o 
  -4   2  12      128.38      139.46      5.68 o 
  -3   2  12      716.86      721.66     12.06 o 
  -2   2  12      520.66      489.83      8.91 o 
  -1   2  12      535.44      544.11      9.87 o 
   0   2  12      426.49      416.53      9.76 o 
   1   2  12      125.16      173.61      7.23 o 
   2   2  12      400.82      492.73     14.77 o 
   3   2  12       17.89       30.66      3.51 o 
   4   2  12      171.85      258.61     23.27 o 
   5   2  12       71.89       77.11      5.35 o 
   7   2  12      538.76      462.08     13.58 o 
   8   2  12      311.27      374.54     12.76 o 
   9   2  12       73.80       54.18      6.87 o 
  10   2  12      262.28      291.41     13.74 o 
  11   2  12      142.10      148.15     12.10 o 
  -9   3  12      211.99      225.39     17.57 o 
  -8   3  12        1.00        4.99     10.35 o 
  -7   3  12      150.45      180.86     15.05 o 
  -6   3  12       29.12       50.59      6.35 o 
  -5   3  12     1133.08     1125.30     30.38 o 
  -4   3  12      282.28      260.84      9.55 o 
  -3   3  12      232.08      230.16      9.85 o 
  -2   3  12       72.85       65.98      4.72 o 
   0   3  12        1.74       11.72      2.84 o 
   1   3  12      937.73     1080.95     21.37 o 
   2   3  12      177.37      168.82      7.60 o 
   3   3  12     1165.49     1131.16     18.91 o 
   4   3  12     1049.08      908.31     18.85 o 
   5   3  12       39.72       39.76      4.16 o 
   6   3  12       18.73       83.25     10.01 o 
   7   3  12      661.58      626.90     15.62 o 
   8   3  12      673.26      635.26     16.47 o 
   9   3  12      170.23      168.86      9.81 o 
  10   3  12      627.52      664.17     18.45 o 
  11   3  12      605.70      611.43     23.65 o 
  -8   4  12       31.60       29.60     22.95 o 
  -7   4  12       28.12       30.27      8.80 o 
  -6   4  12     1051.22      980.81     25.29 o 
  -5   4  12       98.45       69.51      7.31 o 
  -4   4  12       39.96       52.40      8.75 o 
  -3   4  12     1238.33     1244.65     26.53 o 
  -2   4  12      762.85      877.69     19.57 o 
  -1   4  12     1742.02     1664.61     27.80 o 
   0   4  12     2923.03     2812.18     59.28 o 
   1   4  12       66.62       83.41      4.65 o 
   2   4  12      148.46      158.55      6.60 o 
   4   4  12       13.41       15.11      7.82 o 
   5   4  12      251.28      214.15     13.74 o 
   6   4  12       11.44       19.75      4.59 o 
   7   4  12     1755.81     1662.85     35.98 o 
   8   4  12      787.42      796.48     22.32 o 
   9   4  12        3.30       -6.07      4.94 o 
  10   4  12       40.01       35.86      7.49 o 
  11   4  12       12.64       34.05      8.28 o 
  -8   5  12       17.62       -1.86      9.86 o 
  -7   5  12        0.14        1.31      5.50 o 
  -6   5  12       12.46       22.98      6.64 o 
  -5   5  12      168.29      167.58     14.42 o 
  -4   5  12        4.86        4.15      4.44 o 
  -3   5  12       15.47       30.75      7.29 o 
  -2   5  12      727.56      712.80     14.03 o 
  -1   5  12      506.56      506.13     21.42 o 
   0   5  12       49.03       32.17      3.49 o 
   1   5  12       22.09       80.22      6.19 o 
   2   5  12      549.05      507.91     10.55 o 
   3   5  12      495.36      501.00     10.54 o 
   4   5  12      347.20      305.86     11.45 o 
   5   5  12       30.32       28.69      5.31 o 
   6   5  12        4.61       53.83     10.81 o 
   7   5  12      930.51      901.12     22.92 o 
   8   5  12       46.90       37.05      6.45 o 
   9   5  12      177.61      193.78     12.39 o 
  10   5  12       69.28       73.54      9.01 o 
  11   5  12       26.31       35.79     12.06 o 
  -7   6  12       29.08       28.81      7.02 o 
  -6   6  12        0.65       -3.53      5.00 o 
  -5   6  12      127.39      124.43      8.83 o 
  -4   6  12       76.92       83.68      7.48 o 
  -3   6  12        0.40       40.29      6.82 o 
  -2   6  12      567.93      715.94     48.99 o 
  -1   6  12       55.97       69.86      9.98 o 
   1   6  12      222.70      186.36     22.13 o 
   2   6  12      181.88      197.12      6.31 o 
   3   6  12      106.24      127.82      5.09 o 
   4   6  12      646.22      615.45     14.20 o 
   5   6  12      902.73      845.80     18.49 o 
   6   6  12      238.47      245.56     10.52 o 
   7   6  12     1905.31     1855.39     38.76 o 
   8   6  12      270.33      274.38     14.03 o 
   9   6  12        5.48       -4.65      4.79 o 
  10   6  12       62.96       60.42      8.53 o 
  11   6  12       28.97       34.93     12.95 o 
  -6   7  12       11.56        7.37      7.37 o 
  -5   7  12       29.91       21.76      8.91 o 
  -4   7  12       14.13        7.84      6.13 o 
  -3   7  12       47.62       77.83     14.02 o 
  -2   7  12      214.48      188.65     12.26 o 
  -1   7  12      203.90      231.51     11.66 o 
   0   7  12      209.07      190.99     10.13 o 
   1   7  12      148.78      145.51      8.30 o 
   2   7  12      459.04      447.91     12.00 o 
   3   7  12      338.96      311.89      8.61 o 
   4   7  12      102.89      106.11      7.02 o 
   5   7  12      269.56      284.27     13.74 o 
   6   7  12      164.06      174.72      8.83 o 
   7   7  12      450.64      475.41     15.09 o 
   8   7  12       31.91       46.46     10.18 o 
   9   7  12       23.37       13.44      6.99 o 
  10   7  12       32.06       35.04      7.36 o 
  11   7  12       26.75       36.07      8.23 o 
  -5   8  12       55.79       62.84     10.46 o 
  -4   8  12       29.68       30.20      8.16 o 
  -3   8  12       71.52      106.97     10.60 o 
  -2   8  12      753.79      785.88     24.35 o 
  -1   8  12      226.85      209.64     11.87 o 
   0   8  12       16.23       17.17      5.13 o 
   1   8  12      315.49      320.90     12.15 o 
   2   8  12        0.33        1.18      3.27 o 
   3   8  12        7.34       24.04      3.50 o 
   4   8  12      205.02      169.13      7.17 o 
   5   8  12       17.17       18.40      3.74 o 
   6   8  12      110.60      159.73     17.31 o 
   7   8  12      140.94      162.46      9.44 o 
   8   8  12      114.92      101.75      8.61 o 
   9   8  12       99.91      119.97     10.02 o 
  10   8  12      161.75      165.54     12.19 o 
  -4   9  12       77.78       66.76     15.50 o 
  -3   9  12      281.13      280.57     40.77 o 
  -2   9  12       81.86       67.88     11.84 o 
  -1   9  12      430.23      412.56     16.44 o 
   0   9  12       60.85       60.83     12.35 o 
   1   9  12        0.15        2.90      4.12 o 
   2   9  12        1.15        8.94      7.85 o 
   3   9  12       13.49       11.19      4.42 o 
   4   9  12      166.24      161.16      6.62 o 
   5   9  12       79.17       74.90      5.17 o 
   6   9  12      223.28      245.92      9.29 o 
   7   9  12      383.63      385.81     13.13 o 
   8   9  12      394.10      339.63     13.73 o 
   9   9  12       40.08       26.81      7.10 o 
  10   9  12       89.10       87.36      9.74 o 
  -2  10  12       58.18       96.44     10.42 o 
  -1  10  12      133.97      118.05     10.72 o 
   0  10  12     1008.90     1057.85     32.69 o 
   1  10  12       30.81       30.62      8.07 o 
   2  10  12       19.24       18.72      4.89 o 
   3  10  12       87.19       81.21      6.57 o 
   4  10  12       47.98       39.51      6.74 o 
   5  10  12        0.91        2.06      4.61 o 
   6  10  12      256.94      245.23      9.13 o 
   7  10  12      116.20      124.54     12.11 o 
   8  10  12        3.73        0.82      4.69 o 
   9  10  12       12.35        7.56      8.02 o 
   0  11  12       84.84       86.65      9.43 o 
   1  11  12      312.97      311.07     14.02 o 
   2  11  12       18.20       14.52      5.19 o 
   3  11  12       50.04       67.95      6.25 o 
   4  11  12       57.09       46.55      7.41 o 
   5  11  12       11.11       16.63      6.07 o 
   6  11  12       16.58       47.09      7.94 o 
   7  11  12        7.72       14.10      4.41 o 
  -6 -10  13      160.42      148.92     12.83 o 
  -5 -10  13        7.95       20.06      6.77 o 
  -4 -10  13      508.40      530.76     35.88 o 
  -3 -10  13      315.90      310.14     17.15 o 
  -2 -10  13       25.32        3.84      6.23 o 
  -1 -10  13      136.02      161.75     19.74 o 
   0 -10  13      359.34      389.06     18.65 o 
   1 -10  13        3.05        4.46      7.15 o 
  -7  -9  13       28.70       25.05     11.55 o 
  -6  -9  13        8.50        4.97      6.05 o 
  -5  -9  13       91.78      109.04     11.34 o 
  -4  -9  13       48.98       56.03      8.34 o 
  -3  -9  13      948.83      853.61     26.54 o 
  -2  -9  13       71.92       65.28     12.31 o 
  -1  -9  13      183.34      148.34     12.21 o 
   0  -9  13       49.92       55.56      8.52 o 
   1  -9  13       10.03        9.17      8.58 o 
   2  -9  13        0.89        4.81      7.18 o 
   3  -9  13       27.11       12.01      8.42 o 
  -8  -8  13      284.66      300.94     15.69 o 
  -7  -8  13       13.55       13.09      6.63 o 
  -6  -8  13      149.28      155.71     12.57 o 
  -5  -8  13      135.48      152.14     12.07 o 
  -4  -8  13        0.45        2.71      5.17 o 
  -3  -8  13       24.26       83.26     12.32 o 
  -2  -8  13       45.03       69.60      8.49 o 
  -1  -8  13      209.74      209.59     13.57 o 
   0  -8  13       47.07       53.51      8.35 o 
   1  -8  13       87.43      102.61     10.65 o 
   2  -8  13      233.18      239.73     15.92 o 
   3  -8  13      186.57      212.55     16.60 o 
   4  -8  13        1.62        0.77      6.42 o 
  -9  -7  13      297.05      259.17     15.28 o 
  -8  -7  13      324.32      329.94     15.93 o 
  -7  -7  13        8.75       14.11      6.40 o 
  -6  -7  13       76.04       82.39      9.52 o 
  -5  -7  13       56.09       58.51      8.06 o 
  -4  -7  13       33.60       36.78      7.45 o 
  -3  -7  13      795.35      757.94     23.40 o 
  -2  -7  13      705.70      634.05     20.91 o 
  -1  -7  13      478.67      575.85     21.03 o 
   0  -7  13       96.60      124.67     13.37 o 
   1  -7  13      132.13      128.24     10.95 o 
   2  -7  13        0.15        0.68      4.78 o 
   3  -7  13      599.94      609.07     20.01 o 
   4  -7  13        4.64        4.16      4.16 o 
   5  -7  13       30.81       21.75      8.73 o 
   6  -7  13       79.51       80.31      9.00 o 
  -9  -6  13       11.97       17.09      7.47 o 
  -8  -6  13       20.03       19.34      6.15 o 
  -7  -6  13        7.74        8.21      4.87 o 
  -6  -6  13     1105.30     1012.05     29.50 o 
  -5  -6  13      668.33      683.32     23.05 o 
  -4  -6  13       54.96       47.86      7.18 o 
  -3  -6  13     1309.59     1426.09     35.90 o 
  -2  -6  13       74.73       78.11      8.35 o 
  -1  -6  13        0.92        7.46      4.86 o 
   0  -6  13      710.73      726.92     22.67 o 
   1  -6  13      112.30      118.71      8.86 o 
   2  -6  13      705.41      721.47     16.83 o 
   3  -6  13     1575.82     1489.90     29.27 o 
   4  -6  13     2044.76     1962.23     37.23 o 
   5  -6  13       13.51       10.94      5.65 o 
   6  -6  13      188.25      203.06     11.96 o 
   7  -6  13        2.12        8.48     12.05 o 
 -10  -5  13      502.34      465.50     19.40 o 
  -9  -5  13      266.12      301.18     16.31 o 
  -8  -5  13      588.59      587.39     19.83 o 
  -7  -5  13      229.56      292.65     14.70 o 
  -6  -5  13       76.47       63.40      7.03 o 
  -5  -5  13       11.73        6.78      4.34 o 
  -4  -5  13      179.53      193.45     13.44 o 
  -3  -5  13      266.82      218.86     23.36 o 
  -2  -5  13       15.34       16.15      8.24 o 
  -1  -5  13      410.22      448.90     12.58 o 
   0  -5  13      333.90      322.98      9.87 o 
   1  -5  13      761.78      711.19     16.26 o 
   2  -5  13      649.35      759.43     17.73 o 
   3  -5  13        2.83        6.87      4.36 o 
   4  -5  13      286.52      282.97     11.76 o 
   5  -5  13     1180.77     1145.45     25.79 o 
   6  -5  13      114.95      100.39      9.04 o 
   7  -5  13      141.25      168.20     15.18 o 
   8  -5  13       11.66       13.01     11.94 o 
 -10  -4  13       91.56       96.85      8.64 o 
  -9  -4  13      194.44      220.18     11.37 o 
  -8  -4  13      348.23      392.59     14.22 o 
  -7  -4  13       55.53       73.37      8.43 o 
  -6  -4  13      944.31      910.53     20.05 o 
  -5  -4  13     3988.31     3747.79     60.19 o 
  -4  -4  13     2406.62     2321.96     39.36 o 
  -3  -4  13      110.36      131.96      7.58 o 
  -2  -4  13        3.85        1.97      4.89 o 
  -1  -4  13      141.48      131.11      6.68 o 
   0  -4  13      894.18      879.33     24.62 o 
   1  -4  13       20.59       23.47      4.04 o 
   2  -4  13     1162.90     1125.07     26.13 o 
   3  -4  13     2315.73     2242.87     45.58 o 
   4  -4  13      460.02      511.86     16.18 o 
   5  -4  13      179.36      181.85     10.57 o 
   6  -4  13      547.32      583.11     17.13 o 
   7  -4  13       15.90       32.10      8.03 o 
   8  -4  13      240.97      258.19     16.13 o 
 -10  -3  13      163.59      180.98     11.65 o 
  -9  -3  13        2.08        0.37      4.81 o 
  -8  -3  13       27.95       31.57      5.91 o 
  -7  -3  13       60.15       74.06     10.32 o 
  -6  -3  13      303.29      306.32     11.51 o 
  -5  -3  13      133.09      123.01      8.88 o 
  -4  -3  13      931.91      912.66     21.85 o 
  -3  -3  13      770.92      775.43     22.40 o 
  -2  -3  13      220.56      274.05     20.55 o 
  -1  -3  13     1339.57     1298.92     26.83 o 
   0  -3  13      204.44      220.69      9.27 o 
   1  -3  13       81.45      202.40      6.57 o 
   2  -3  13      819.81      864.68     16.88 o 
   3  -3  13       22.36       31.97      3.98 o 
   4  -3  13      115.59      126.26      7.60 o 
   5  -3  13      215.63      207.91      9.78 o 
   6  -3  13      480.40      463.36     13.49 o 
   7  -3  13      887.12      797.35     23.87 o 
   8  -3  13       70.06       89.18     11.09 o 
   9  -3  13      608.28      610.52     22.66 o 
 -10  -2  13      226.20      268.93     28.40 o 
  -9  -2  13       70.58       95.67      9.62 o 
  -8  -2  13       49.35      136.36     10.97 o 
  -7  -2  13        0.92        4.17      4.09 o 
  -6  -2  13     1651.42     1545.24     27.06 o 
  -5  -2  13     2284.49     2159.89     34.40 o 
  -4  -2  13      458.03      399.87     10.46 o 
  -3  -2  13       27.35       55.33      3.59 o 
  -2  -2  13      554.37      693.93     29.18 o 
  -1  -2  13     1612.64     1597.89     23.16 o 
   0  -2  13      771.32      764.40     13.15 o 
   1  -2  13      116.41      189.36     13.72 o 
   2  -2  13      962.91      868.86     13.99 o 
   3  -2  13       98.52      153.12      7.65 o 
   4  -2  13       61.44       85.54      6.30 o 
   5  -2  13      821.50      711.15     16.21 o 
   6  -2  13     2499.32     2392.17     43.10 o 
   7  -2  13       30.19       21.92      6.73 o 
   8  -2  13        3.52      111.11     10.59 o 
   9  -2  13       31.07       15.80      7.75 o 
 -10  -1  13      350.26      306.60     31.11 o 
  -9  -1  13      174.30      164.37     17.25 o 
  -8  -1  13      126.30      111.04     10.34 o 
  -7  -1  13       18.82       67.66     14.59 o 
  -6  -1  13      377.18      400.33     10.59 o 
  -5  -1  13       11.43        8.09      3.08 o 
  -4  -1  13       94.34       91.56      4.42 o 
  -3  -1  13      517.80      532.28     10.48 o 
  -2  -1  13       28.44       27.41      3.24 o 
  -1  -1  13     1097.37     1334.80     18.64 o 
   0  -1  13     3331.73     3662.17     47.91 o 
   1  -1  13      476.71      674.38     12.89 o 
   2  -1  13       20.64       16.79     14.62 o 
   3  -1  13       92.96      114.18      7.41 o 
   4  -1  13      544.25      531.73     14.46 o 
   5  -1  13        3.97        6.06      3.05 o 
   6  -1  13      292.78      287.56     10.39 o 
   7  -1  13       91.69       74.46      9.06 o 
   8  -1  13      246.62      279.88     15.39 o 
   9  -1  13       73.31       95.32     10.70 o 
  10  -1  13        7.88       10.91      7.82 o 
 -10   0  13       23.47       32.21     12.30 o 
  -9   0  13      183.12      174.99     18.65 o 
  -8   0  13        2.89       16.29     12.77 o 
  -7   0  13      208.29      222.13     12.58 o 
  -6   0  13     1360.08     1301.84     24.04 o 
  -5   0  13       48.97       61.46      4.53 o 
  -4   0  13        6.25       12.63      2.44 o 
  -3   0  13      379.72      361.55      8.07 o 
  -2   0  13     1716.31     1742.78     22.11 o 
  -1   0  13      441.93      490.05      8.43 o 
   0   0  13      819.10      742.95     11.42 o 
   1   0  13     1682.29     1500.17     21.88 o 
   2   0  13       79.93      159.68      8.44 o 
   3   0  13       18.49       31.08      3.01 o 
   4   0  13      414.87      379.84     11.33 o 
   5   0  13       56.13       56.06      5.67 o 
   6   0  13      142.11      158.56      8.17 o 
   7   0  13      662.97      616.46     15.30 o 
   8   0  13      167.66      197.58     10.98 o 
   9   0  13       39.20       41.17     11.87 o 
  10   0  13       46.81       56.98      9.30 o 
  -9   1  13       13.98       24.21     19.72 o 
  -8   1  13      278.56      279.70     20.21 o 
  -7   1  13      129.09      128.63     11.69 o 
  -6   1  13      209.67      284.25     12.54 o 
  -5   1  13      348.75      376.25      9.23 o 
  -4   1  13      876.71      874.95     15.55 o 
  -3   1  13      908.47      921.17     14.59 o 
  -2   1  13      582.40      608.77     10.51 o 
  -1   1  13     1920.15     2006.64     27.73 o 
   0   1  13     5002.90     5514.36     65.95 o 
   1   1  13      834.00     1516.91     22.15 o 
   2   1  13     1377.41     1380.38     20.35 o 
   3   1  13      842.78     1021.43     16.41 o 
   4   1  13      240.81      210.69     11.66 o 
   5   1  13       40.09       31.57      4.58 o 
   6   1  13       60.51       73.35      9.49 o 
   7   1  13      134.55      130.53      7.86 o 
   8   1  13      111.17      102.29      8.09 o 
   9   1  13       79.05       91.46      8.45 o 
  10   1  13        3.26        4.93      8.41 o 
  11   1  13      336.74      404.25     21.72 o 
  -9   2  13       70.22       68.21     15.50 o 
  -8   2  13       61.57       74.90     10.52 o 
  -7   2  13       25.34       25.07      7.63 o 
  -6   2  13      850.25      792.42     19.23 o 
  -5   2  13       64.64       67.71      6.23 o 
  -4   2  13      170.63      169.85      9.09 o 
  -3   2  13      615.55      594.19     10.78 o 
  -2   2  13      144.30      201.59      6.48 o 
  -1   2  13     1503.82     1467.36     23.01 o 
   0   2  13      903.56      852.55     16.73 o 
   1   2  13     1365.33     1237.13     22.89 o 
   2   2  13     1838.70     1973.10     34.06 o 
   3   2  13      153.42      125.41      8.34 o 
   4   2  13        2.91        7.69      2.88 o 
   5   2  13      623.24      282.60     24.61 o 
   6   2  13        1.34       -0.27      2.19 o 
   7   2  13      121.09      126.16      8.09 o 
   8   2  13      106.60      141.99      9.03 o 
   9   2  13      147.03      141.00      9.41 o 
  10   2  13      656.29      634.22     18.57 o 
  11   2  13        2.63        3.70      6.68 o 
  -9   3  13       13.20       17.37      9.20 o 
  -8   3  13      400.06      340.53     20.18 o 
  -7   3  13      113.01      140.16     12.75 o 
  -6   3  13        7.93       95.28      9.88 o 
  -5   3  13      262.67      241.93     10.81 o 
  -4   3  13       37.95       44.25      5.50 o 
  -3   3  13       99.78      108.18      7.64 o 
  -2   3  13        5.13        5.07      3.42 o 
  -1   3  13      142.60      220.63      7.03 o 
   0   3  13       47.66       57.89      4.62 o 
   1   3  13     3296.09     3623.30     56.69 o 
   2   3  13      879.16     1014.75     17.49 o 
   4   3  13      228.80      269.34      8.26 o 
   5   3  13      300.49      273.16      9.28 o 
   6   3  13     1165.64     1107.02     23.90 o 
   7   3  13      130.68      149.63     10.57 o 
   8   3  13      133.56      172.33     15.71 o 
   9   3  13      903.99      857.57     20.71 o 
  10   3  13      589.26      603.59     20.26 o 
  11   3  13        0.67        7.02      5.74 o 
  -8   4  13       39.28       58.05     12.69 o 
  -7   4  13      219.39      191.83     14.21 o 
  -6   4  13      467.87      433.74     18.04 o 
  -5   4  13      170.22      162.94     13.00 o 
  -4   4  13     1491.71     1440.73     31.06 o 
  -3   4  13        1.64        3.55      3.66 o 
  -2   4  13      946.35      883.62     19.95 o 
  -1   4  13      443.74      416.65      9.73 o 
   0   4  13      139.07      137.43      8.85 o 
   2   4  13     1870.44     1665.60     60.69 o 
   3   4  13     1601.96     1474.97     27.08 o 
   5   4  13       33.13       37.26     12.70 o 
   7   4  13      851.24      851.95     22.66 o 
   8   4  13      227.90      211.04     12.33 o 
   9   4  13      402.37      351.53     19.14 o 
  10   4  13       15.67       22.19      6.86 o 
  11   4  13       27.19       30.91     11.01 o 
  -7   5  13        0.72       12.90      6.53 o 
  -6   5  13       21.41       22.23      6.10 o 
  -5   5  13      349.36      353.40     14.95 o 
  -4   5  13       89.49       84.89      7.29 o 
  -3   5  13     4053.14     3818.81     68.39 o 
  -2   5  13       39.08       48.09      6.10 o 
  -1   5  13     3011.34     2990.73     89.90 o 
   0   5  13       54.60       40.56      4.83 o 
   1   5  13       41.22       84.28     20.41 o 
   2   5  13      143.71      146.63      7.49 o 
   4   5  13      128.86      138.00      9.98 o 
   5   5  13      382.60      178.28     12.51 o 
   6   5  13      147.11      176.28      9.33 o 
   7   5  13      180.41      160.27     12.57 o 
   8   5  13       19.28       20.67      5.88 o 
   9   5  13      291.11      283.63     14.34 o 
  10   5  13        7.88        0.62      5.80 o 
  11   5  13      144.20      157.38     13.29 o 
  -7   6  13      118.37      117.56     10.50 o 
  -6   6  13      500.96      529.01     17.54 o 
  -5   6  13      674.78      646.00     19.45 o 
  -4   6  13      212.92      179.31     13.65 o 
  -3   6  13        0.74       10.27      6.23 o 
  -2   6  13      514.87      551.59     24.88 o 
  -1   6  13       80.77       98.21     14.06 o 
   0   6  13      164.25       56.82     37.34 o 
   1   6  13        0.10       -0.47      2.02 o 
   2   6  13       14.60       11.24      3.91 o 
   3   6  13        4.75       73.45      7.07 o 
   4   6  13      754.97      697.01     15.84 o 
   5   6  13      697.97      683.50     16.22 o 
   6   6  13       10.53        8.20      9.16 o 
   7   6  13      564.19      583.86     17.45 o 
   8   6  13       25.13      104.89     14.79 o 
   9   6  13       40.70       34.30      6.67 o 
  10   6  13       26.41       21.95      7.00 o 
  11   6  13      235.74      243.44     25.11 o 
  -6   7  13      124.26      154.26     20.83 o 
  -5   7  13        0.05       -2.46      6.19 o 
  -4   7  13       90.42       77.26      9.80 o 
  -3   7  13        0.71        6.83      9.60 o 
  -2   7  13      326.22      346.96     15.24 o 
  -1   7  13      220.84      195.43     11.18 o 
   0   7  13      215.17      207.07     10.85 o 
   1   7  13     1616.59     1560.64     35.84 o 
   2   7  13        5.36        9.03      4.52 o 
   3   7  13      931.94      939.84     19.27 o 
   4   7  13       55.52       47.06      5.11 o 
   5   7  13      122.14      146.63      7.42 o 
   6   7  13      492.14      454.26     14.95 o 
   7   7  13     1168.88     1160.36     27.33 o 
   8   7  13       82.50       78.92      8.20 o 
   9   7  13        1.69        1.53      5.08 o 
  10   7  13      178.97      225.81     15.60 o 
  -5   8  13      103.42      105.78     18.37 o 
  -4   8  13      649.30      719.73     25.55 o 
  -3   8  13       24.61       29.56      8.66 o 
  -2   8  13       97.28       92.10     15.33 o 
  -1   8  13       17.48       14.82      5.22 o 
   0   8  13     1337.13     1360.28     33.69 o 
   1   8  13       69.67       60.16      6.55 o 
   2   8  13      218.91      168.36      8.93 o 
   3   8  13      318.10      319.09      9.68 o 
   4   8  13       76.01       72.85      5.34 o 
   5   8  13        7.36        8.52      3.44 o 
   6   8  13      174.16      161.41      8.20 o 
   7   8  13      305.89      277.78     12.15 o 
   8   8  13       15.38       13.69      5.39 o 
   9   8  13       39.84       32.28      6.78 o 
  10   8  13      131.16      144.36     11.66 o 
  -4   9  13       90.15       76.96     10.65 o 
  -3   9  13       78.88       76.97     10.12 o 
  -2   9  13        0.81       -1.17      5.58 o 
  -1   9  13        2.90        3.20      5.34 o 
   0   9  13      110.98       91.17      8.67 o 
   1   9  13        1.84        3.13      4.41 o 
   2   9  13      201.61      218.04     13.89 o 
   3   9  13      277.01      254.01      9.74 o 
   4   9  13      197.73      186.56      7.65 o 
   5   9  13       13.21       10.80      3.67 o 
   6   9  13      315.38      298.96     10.67 o 
   7   9  13        2.13        5.03      4.25 o 
   8   9  13       42.14       51.82      6.80 o 
   9   9  13       98.08      109.91      9.72 o 
  -2  10  13      269.58      282.53     17.85 o 
  -1  10  13      306.05      296.51     16.41 o 
   0  10  13       35.21       28.07      7.10 o 
   1  10  13      228.27      224.24     14.97 o 
   2  10  13      169.44      171.52     10.34 o 
   3  10  13       21.83       23.56      4.64 o 
   4  10  13        0.46       -3.04      3.21 o 
   5  10  13       40.23       41.89      4.97 o 
   6  10  13      116.42      109.32      7.39 o 
   7  10  13      119.50      122.97      8.34 o 
   8  10  13        9.73       16.32      6.44 o 
   0  11  13      207.42      198.86     13.52 o 
   1  11  13       50.71       59.66     13.33 o 
   2  11  13       16.84       37.25      6.24 o 
   3  11  13        0.14       10.04      5.19 o 
   4  11  13      136.52      135.84      7.68 o 
   5  11  13      463.29      448.70     13.20 o 
   6  11  13      110.91      165.04      8.53 o 
   7  11  13       39.26       56.11      7.59 o 
  -5 -10  14      715.95      661.35     24.19 o 
  -4 -10  14        6.14        1.50      6.27 o 
  -3 -10  14       52.68       48.94      9.47 o 
  -2 -10  14      666.92      620.74     24.62 o 
  -1 -10  14      334.81      294.82     17.91 o 
   0 -10  14       62.35       43.95      8.93 o 
  -7  -9  14       79.01       79.05     10.60 o 
  -6  -9  14      171.42      195.63     14.56 o 
  -5  -9  14      410.63      398.72     29.36 o 
  -4  -9  14       14.20        7.72      5.96 o 
  -3  -9  14        0.11        3.15      8.31 o 
  -2  -9  14      161.50      139.37     11.90 o 
  -1  -9  14        0.56       17.92      6.69 o 
   0  -9  14        0.01        6.14      6.24 o 
   1  -9  14        0.30        3.34      9.42 o 
   2  -9  14       71.84       89.73     11.41 o 
  -8  -8  14      113.73      125.89     15.48 o 
  -7  -8  14       94.86       89.99     16.77 o 
  -6  -8  14      244.49      276.29     16.63 o 
  -5  -8  14      294.02      295.28     15.76 o 
  -4  -8  14      207.12      231.30     14.58 o 
  -3  -8  14      619.71      605.73     36.18 o 
  -2  -8  14       36.95       48.64      7.77 o 
  -1  -8  14       39.94       34.74      7.45 o 
   0  -8  14      682.71      670.89     23.47 o 
   1  -8  14      862.87      781.28     26.05 o 
   2  -8  14      172.60      171.87     14.01 o 
   3  -8  14        1.02        7.66      7.24 o 
   4  -8  14        3.39        8.53      7.05 o 
  -9  -7  14      338.40      325.59     19.83 o 
  -8  -7  14       68.36       51.80      7.89 o 
  -7  -7  14       21.81       59.46      8.93 o 
  -6  -7  14       58.46       72.08      9.30 o 
  -5  -7  14       45.43       46.19      8.37 o 
  -4  -7  14      310.61      293.45     14.47 o 
  -3  -7  14     1025.50      992.32     28.62 o 
  -2  -7  14       37.00        2.85      5.18 o 
  -1  -7  14      120.34      113.15     10.32 o 
   0  -7  14        0.77       -0.15      5.08 o 
   1  -7  14       21.78       21.12      9.30 o 
   2  -7  14       23.54       18.47      6.19 o 
   3  -7  14        3.96       24.30      6.44 o 
   4  -7  14       88.46       99.70      7.32 o 
   5  -7  14       11.78       10.41      5.69 o 
  -9  -6  14      421.84      398.67     17.55 o 
  -8  -6  14       49.73       46.59      7.74 o 
  -7  -6  14      148.09      130.63     10.30 o 
  -6  -6  14       45.77       72.16      9.13 o 
  -5  -6  14      486.66      465.16     18.20 o 
  -4  -6  14      557.65      511.14     18.79 o 
  -3  -6  14     1478.05     1429.93     36.37 o 
  -1  -6  14      481.25      442.60     24.11 o 
   0  -6  14      251.35      253.14     13.86 o 
   1  -6  14        0.02        1.81      3.15 o 
   2  -6  14      934.79      952.68     20.70 o 
   3  -6  14        3.72       23.04      5.24 o 
   4  -6  14      179.04      180.72     10.28 o 
   5  -6  14       77.47       93.72      8.51 o 
   6  -6  14       23.22       32.00      7.10 o 
  -9  -5  14      321.18      323.43     20.77 o 
  -8  -5  14       27.43       42.68      8.56 o 
  -7  -5  14      644.87      664.49     20.36 o 
  -6  -5  14      102.21      157.34     10.35 o 
  -5  -5  14        8.35        9.83      4.60 o 
  -4  -5  14     1440.73     1302.93     34.10 o 
  -3  -5  14       10.40       14.22      5.19 o 
  -2  -5  14      779.62      830.38     20.75 o 
  -1  -5  14       26.49       46.54      5.24 o 
   0  -5  14      119.07       97.92      6.31 o 
   1  -5  14       96.36       91.93      7.02 o 
   3  -5  14     1555.25     1508.72     29.78 o 
   4  -5  14       36.64       42.50      6.19 o 
   5  -5  14       63.87       51.28      7.33 o 
   6  -5  14      110.41      113.35      9.65 o 
   7  -5  14      271.77      304.69     19.78 o 
 -10  -4  14       34.61       35.75      7.10 o 
  -9  -4  14        0.02        4.61      5.09 o 
  -8  -4  14       12.56       44.89      6.19 o 
  -7  -4  14      604.43      608.66     16.37 o 
  -6  -4  14     1724.97     1695.08     31.75 o 
  -5  -4  14      508.39      540.37     14.28 o 
  -4  -4  14        1.47        1.03      3.27 o 
  -3  -4  14       33.30       61.87      5.97 o 
  -2  -4  14      284.07      307.01     13.11 o 
  -1  -4  14      733.14      677.39     18.84 o 
   0  -4  14       67.21       61.63      6.53 o 
   1  -4  14      194.20      208.49     10.33 o 
   2  -4  14     2459.68     2410.65     47.70 o 
   3  -4  14     2574.02     2531.98     44.49 o 
   4  -4  14     1666.86     1629.66     49.41 o 
   5  -4  14      993.01      961.30     22.79 o 
   6  -4  14        1.03        4.36      4.75 o 
   7  -4  14       47.89       48.51      8.70 o 
   8  -4  14      308.42      361.61     19.07 o 
 -10  -3  14       12.29       21.02      8.36 o 
  -9  -3  14       22.56       25.04      6.04 o 
  -8  -3  14       32.23       33.65      6.01 o 
  -7  -3  14      140.99      153.39      9.30 o 
  -6  -3  14        7.91       95.03     18.55 o 
  -5  -3  14      492.84      502.53     13.76 o 
  -4  -3  14      148.54      177.49     10.01 o 
  -3  -3  14      133.77      150.01      8.90 o 
  -2  -3  14     2080.61     2100.55     47.20 o 
  -1  -3  14       73.41      106.24      7.08 o 
   0  -3  14      960.67      984.01     17.89 o 
   1  -3  14      387.47      380.98     10.04 o 
   2  -3  14      523.21      537.78     12.89 o 
   3  -3  14      175.43      188.91      7.87 o 
   4  -3  14       36.61       40.40      5.47 o 
   5  -3  14     2325.29     2382.51     39.41 o 
   6  -3  14      991.12      943.40     23.62 o 
   7  -3  14       65.26       69.41      9.16 o 
   8  -3  14        7.81       19.36      9.21 o 
   9  -3  14      320.21      382.29     22.48 o 
 -10  -2  14        3.94       -3.38     12.23 o 
  -9  -2  14       97.14      115.88     12.03 o 
  -8  -2  14       21.21       15.22      5.57 o 
  -7  -2  14      183.11      193.56     10.50 o 
  -6  -2  14     1947.03     1879.31     31.78 o 
  -5  -2  14      314.43      284.06     10.02 o 
  -4  -2  14        5.30        4.34      4.02 o 
  -3  -2  14      142.16      208.86      8.56 o 
  -2  -2  14      822.58      771.33     13.39 o 
  -1  -2  14      223.05      218.79     10.91 o 
   0  -2  14      172.52      173.67      6.04 o 
   1  -2  14      122.36      108.52      4.88 o 
   2  -2  14       25.62       36.79      3.51 o 
   3  -2  14      359.44      352.71      8.07 o 
   4  -2  14     1347.07     1292.91     21.45 o 
   5  -2  14        6.77       10.69      4.11 o 
   6  -2  14      831.12      824.15     20.13 o 
   7  -2  14      697.54      620.78     20.38 o 
   8  -2  14       89.90      137.97     11.78 o 
   9  -2  14        2.84        8.99      7.49 o 
 -10  -1  14      196.24      205.47     23.76 o 
  -9  -1  14      186.27      219.82     19.56 o 
  -8  -1  14       64.37       56.00     12.26 o 
  -7  -1  14       16.91       24.12      4.92 o 
  -6  -1  14      756.25      755.23     21.86 o 
  -5  -1  14      118.56      125.73      6.40 o 
  -4  -1  14        7.90        6.27      2.48 o 
  -3  -1  14        0.75        9.50      2.55 o 
  -2  -1  14     2006.15     2060.91     25.80 o 
  -1  -1  14       79.56      101.13      4.49 o 
   0  -1  14      184.55      219.39     10.29 o 
   1  -1  14        0.07        9.30      2.25 o 
   2  -1  14       49.68       71.89      4.51 o 
   3  -1  14     1397.77     1406.91     42.62 o 
   4  -1  14      511.88      486.10     10.41 o 
   5  -1  14      832.84      826.97     14.95 o 
   6  -1  14      297.62      238.18     11.39 o 
   7  -1  14     1436.88     1294.02     31.84 o 
   8  -1  14       60.88       96.49     13.24 o 
   9  -1  14      319.94      329.84     17.69 o 
  10  -1  14       42.10       40.08      9.66 o 
  -9   0  14        0.42      -17.44      8.73 o 
  -8   0  14       62.71       56.28     11.84 o 
  -7   0  14        6.91       32.88     10.37 o 
  -6   0  14        5.28        8.52      3.89 o 
  -5   0  14      600.01      581.68     12.11 o 
  -4   0  14      331.93      309.29     10.43 o 
  -3   0  14      386.35      397.27      8.48 o 
  -2   0  14      115.75      126.14      5.36 o 
  -1   0  14        3.81        8.06      1.94 o 
   0   0  14     3695.94     3408.16     44.99 o 
   1   0  14      133.82      155.41      5.61 o 
   2   0  14     1249.99     1349.19     19.28 o 
   3   0  14       33.68       72.58      4.12 o 
   4   0  14      469.89      413.97      9.67 o 
   5   0  14       74.98       82.88      5.73 o 
   6   0  14     1772.54     1710.85     29.78 o 
   7   0  14      131.08      169.51      8.84 o 
   8   0  14      553.13      498.42     15.68 o 
   9   0  14       32.29       39.74      8.60 o 
  10   0  14       38.37       36.34      8.68 o 
  -9   1  14       92.34       92.17     14.64 o 
  -8   1  14        9.37       -2.81      6.75 o 
  -7   1  14      257.65      294.35     16.35 o 
  -6   1  14      163.31      170.40     12.31 o 
  -5   1  14       54.84       54.10      4.90 o 
  -4   1  14      847.62      790.67     13.80 o 
  -3   1  14      115.85      120.90      4.89 o 
  -2   1  14       11.72       20.15      2.46 o 
  -1   1  14       94.71       62.29      3.38 o 
   0   1  14        4.89        9.77      2.30 o 
   1   1  14     2696.24     2920.08     36.95 o 
   2   1  14        3.72       14.74      2.44 o 
   3   1  14      288.82      274.38      7.30 o 
   4   1  14      302.14      251.41      8.46 o 
   5   1  14      358.50      389.21     11.98 o 
   6   1  14      405.67      347.98     10.77 o 
   7   1  14        1.07       10.74      4.53 o 
   8   1  14      115.29       87.79      7.85 o 
   9   1  14      980.03      886.12     22.41 o 
  10   1  14      378.27      408.03     21.64 o 
  -9   2  14       13.50       11.45     10.38 o 
  -8   2  14       16.54       18.08      7.86 o 
  -7   2  14      120.25      104.35     11.38 o 
  -6   2  14       47.23       36.31      6.41 o 
  -5   2  14       92.72       98.90      7.60 o 
  -4   2  14      133.83      143.64      7.89 o 
  -3   2  14       49.44       68.85      4.14 o 
  -2   2  14       37.75       34.62      3.23 o 
  -1   2  14     2877.46     2631.30     35.59 o 
   0   2  14     2202.38     2199.56     32.84 o 
   1   2  14      242.24      360.31     15.01 o 
   2   2  14     3278.09     3274.13     53.54 o 
   3   2  14      136.04      137.39      8.02 o 
   4   2  14        1.12        3.91      2.94 o 
   5   2  14      334.61      326.08     10.86 o 
   7   2  14      236.59      233.95     10.85 o 
   8   2  14       18.04       76.83      7.16 o 
   9   2  14       10.69        6.37      4.98 o 
  10   2  14      227.56      222.71     12.34 o 
  11   2  14       63.19       68.82     11.56 o 
  -8   3  14      205.75      220.22     16.70 o 
  -7   3  14        0.53        6.41      7.03 o 
  -6   3  14      227.18      234.83     11.61 o 
  -5   3  14     1742.61     1629.33     31.28 o 
  -4   3  14        5.08        6.13      3.97 o 
  -3   3  14       47.18       68.48      6.42 o 
  -2   3  14      809.51      774.63     16.26 o 
  -1   3  14      720.31      754.08     15.33 o 
   0   3  14      145.76      121.04      5.83 o 
   1   3  14      123.00      146.86      7.07 o 
   2   3  14     2868.03     2834.79     42.20 o 
   3   3  14     4262.19     4372.91     62.99 o 
   4   3  14      570.21      536.72     12.60 o 
   5   3  14       48.78       39.12      4.63 o 
   6   3  14      132.81      158.96     11.86 o 
   7   3  14      585.06      545.72     14.65 o 
   8   3  14      260.32      254.18     11.09 o 
   9   3  14        5.33       -4.73      4.86 o 
  10   3  14       30.02       37.30      6.40 o 
  11   3  14      409.08      429.84     21.94 o 
  -8   4  14        4.29       18.67     10.41 o 
  -7   4  14       17.55       25.90      7.71 o 
  -6   4  14      135.02      133.55     10.25 o 
  -5   4  14      150.80      169.52     10.57 o 
  -4   4  14     2530.92     2323.19     45.55 o 
  -3   4  14      485.24      569.24     29.22 o 
  -2   4  14      128.98      204.56      8.96 o 
  -1   4  14      443.03      507.24     12.22 o 
   0   4  14       92.64      103.58      3.82 o 
   1   4  14     1066.06     1011.69     22.49 o 
   2   4  14      434.89      421.78     13.43 o 
   4   4  14      110.71      134.00     17.76 o 
   6   4  14      531.12      540.27     16.67 o 
   7   4  14        1.12        9.15      5.00 o 
   8   4  14        4.32        8.37      6.29 o 
   9   4  14      103.41      118.84     12.03 o 
  10   4  14      171.71      169.09     12.93 o 
  11   4  14       49.35       72.82     10.35 o 
  -7   5  14      121.98      127.50     12.13 o 
  -6   5  14       90.50      107.27      9.43 o 
  -5   5  14       85.33       98.46     10.65 o 
  -4   5  14      756.44      686.37     18.77 o 
  -3   5  14      350.06      293.07     11.21 o 
  -2   5  14      478.32      450.24     20.19 o 
  -1   5  14     1327.67     1307.51     32.29 o 
   0   5  14      739.84      667.36     24.80 o 
   2   5  14       92.99      109.94      8.55 o 
   5   5  14       49.14       53.72     10.12 o 
   6   5  14        6.63        6.47      4.26 o 
   7   5  14      626.06      606.82     19.91 o 
   8   5  14      248.19      225.85     15.20 o 
   9   5  14       13.88       11.77      5.95 o 
  10   5  14       53.01       60.54     17.92 o 
  11   5  14        1.73        1.33      6.35 o 
  -7   6  14      314.87      307.14     24.75 o 
  -6   6  14      197.86      195.59     11.99 o 
  -5   6  14        7.76       13.77      5.18 o 
  -4   6  14      139.97      154.16     12.52 o 
  -3   6  14       35.18       63.72      8.05 o 
  -2   6  14     1856.78     1877.94     44.68 o 
  -1   6  14      147.31      128.86      9.62 o 
   0   6  14      211.18      247.17     15.79 o 
   2   6  14        7.59        4.06      3.88 o 
   4   6  14      125.32      107.47      6.68 o 
   5   6  14      905.46      894.36     19.81 o 
   6   6  14        0.12       21.39      4.48 o 
   7   6  14      764.88      774.45     21.12 o 
   8   6  14       95.40       97.70      8.88 o 
   9   6  14      159.13      157.89     11.49 o 
  10   6  14       37.34       24.56      7.01 o 
  11   6  14        7.24        3.36      7.51 o 
  -6   7  14        0.00       -1.12      7.45 o 
  -5   7  14       69.48       72.92     10.41 o 
  -4   7  14      130.84      151.37     12.88 o 
  -3   7  14      155.05      174.13     13.01 o 
  -2   7  14      821.96      757.87     23.92 o 
  -1   7  14      317.30      333.44     14.10 o 
   0   7  14       63.85       58.81     10.58 o 
   1   7  14        4.03       48.94      5.81 o 
   2   7  14       47.63       66.62      5.25 o 
   3   7  14       71.36       88.38      6.42 o 
   4   7  14       46.72       46.55      5.05 o 
   5   7  14      161.59      183.69     10.87 o 
   6   7  14      729.28      752.32     19.58 o 
   7   7  14       78.69       95.35      7.99 o 
   8   7  14      425.06      398.52     15.18 o 
   9   7  14       54.80       54.43      7.94 o 
  10   7  14       90.15       79.95      9.39 o 
  -5   8  14      124.65      126.55     13.52 o 
  -4   8  14        2.40      -11.54      5.77 o 
  -3   8  14        1.23       11.18      6.45 o 
  -2   8  14      364.98      396.72     16.92 o 
  -1   8  14       53.76       50.17      7.36 o 
   0   8  14      694.67      628.70     19.77 o 
   1   8  14      164.03      138.44      9.45 o 
   2   8  14      212.51      212.53     10.11 o 
   3   8  14       38.02       82.19      7.47 o 
   4   8  14        2.54        1.53      3.19 o 
   5   8  14       59.48       51.11      5.19 o 
   6   8  14      381.87      359.04     15.38 o 
   7   8  14        0.35       -5.10      4.12 o 
   8   8  14      464.29      479.31     16.37 o 
   9   8  14       20.95       29.35      6.67 o 
  10   8  14        4.53       -1.57      5.88 o 
  -3   9  14        8.21        9.52      6.68 o 
  -2   9  14       10.35       15.44      6.35 o 
  -1   9  14      151.85      138.44     11.37 o 
   0   9  14      334.04      295.94     13.99 o 
   1   9  14      296.74      330.00     15.75 o 
   2   9  14        0.01        8.22      4.52 o 
   3   9  14       23.01       29.19      5.38 o 
   4   9  14      115.30      119.42      7.48 o 
   5   9  14       27.05       28.82      4.56 o 
   6   9  14        0.02       -1.63      3.80 o 
   7   9  14      144.97      183.39     10.42 o 
   8   9  14        1.59        8.97      5.06 o 
   9   9  14      241.93      241.93     13.20 o 
  -2  10  14        1.25        7.02      6.64 o 
  -1  10  14       26.84       30.75      7.44 o 
   0  10  14     1919.95     1828.67     44.69 o 
   1  10  14        0.06        8.20      5.37 o 
   2  10  14      135.95      133.85      9.42 o 
   3  10  14       20.12       22.96      4.69 o 
   4  10  14       47.61       57.17      5.87 o 
   5  10  14       60.30       54.37      5.81 o 
   6  10  14       18.45       25.96      4.98 o 
   7  10  14      233.76      243.19     11.13 o 
   8  10  14        3.69        3.28      5.09 o 
   0  11  14       66.38       65.85      9.30 o 
   1  11  14        8.98       -0.34      5.46 o 
   2  11  14       32.62       27.21      6.12 o 
   3  11  14      271.33      257.02     11.63 o 
   4  11  14      305.66      286.32     11.18 o 
   5  11  14       46.57       45.36     10.36 o 
   6  11  14       91.15       97.70      7.50 o 
   7  11  14       35.19       33.54      5.70 o 
  -4 -10  15        3.84       10.69      9.35 o 
  -3 -10  15      113.56      113.35     11.81 o 
  -2 -10  15       19.71       17.62      7.43 o 
  -1 -10  15        5.08        3.94     12.39 o 
  -6  -9  15      669.66      693.27     25.24 o 
  -5  -9  15      190.15      147.58     13.85 o 
  -4  -9  15      117.77      119.65     11.85 o 
  -3  -9  15      101.59       99.42     10.63 o 
  -2  -9  15       10.64       10.73      5.97 o 
  -1  -9  15       54.42       73.84      9.87 o 
   0  -9  15        1.93        6.53     12.85 o 
   1  -9  15       57.57       46.93     12.30 o 
   2  -9  15       65.63       73.88     12.68 o 
  -8  -8  15        9.37       15.43      7.59 o 
  -7  -8  15       84.23       84.00     10.88 o 
  -6  -8  15       10.51       56.18     14.50 o 
  -5  -8  15      407.63      428.77     35.76 o 
  -4  -8  15      204.90      219.58     26.80 o 
  -3  -8  15        2.19        7.69      7.90 o 
  -2  -8  15      365.56      313.16     16.33 o 
  -1  -8  15      144.92      167.03     12.96 o 
   0  -8  15        1.38        8.64      6.10 o 
   1  -8  15       14.32       11.89      8.79 o 
   2  -8  15      568.71      530.27     21.71 o 
   3  -8  15      787.73      773.37     27.36 o 
   4  -8  15       19.20       20.03     12.83 o 
  -8  -7  15      241.44      220.68     13.88 o 
  -7  -7  15      281.04      256.24     16.74 o 
  -6  -7  15       19.06       39.03      7.69 o 
  -5  -7  15      233.58      188.09     18.81 o 
  -4  -7  15      331.79      301.05     15.72 o 
  -3  -7  15      445.41      491.68     19.20 o 
  -2  -7  15        1.42       21.45      6.18 o 
  -1  -7  15      327.88      303.79     15.23 o 
   0  -7  15      588.60      529.87     19.95 o 
   1  -7  15      131.15      115.69     11.11 o 
   2  -7  15      563.11      561.78     28.64 o 
   3  -7  15        5.70        3.01      5.79 o 
   4  -7  15      130.12      129.59      8.42 o 
   5  -7  15       52.85       64.76      7.44 o 
  -9  -6  15       80.38       95.99     10.53 o 
  -8  -6  15       60.50      223.65     18.47 o 
  -7  -6  15        0.00        1.10      4.89 o 
  -6  -6  15      164.80      141.39     14.34 o 
  -5  -6  15       94.26       83.31      9.46 o 
  -4  -6  15       97.47       80.64     13.36 o 
  -3  -6  15       39.53       58.92      9.63 o 
  -2  -6  15        1.75       17.82      5.69 o 
  -1  -6  15       79.38      109.59      9.84 o 
   0  -6  15       57.88       48.49      7.68 o 
   1  -6  15      221.06      240.65     10.45 o 
   2  -6  15        5.96        7.17      4.30 o 
   3  -6  15      165.92      193.49     10.17 o 
   4  -6  15      604.21      637.98     17.77 o 
   5  -6  15      603.53      614.45     23.98 o 
   6  -6  15      190.10      237.36     13.09 o 
  -9  -5  15      141.37      144.73     17.68 o 
  -8  -5  15      564.17      581.36     19.88 o 
  -7  -5  15      720.56      636.01     15.66 o 
  -6  -5  15     1409.35     1397.74     26.99 o 
  -5  -5  15       39.12       49.87      8.02 o 
  -4  -5  15       83.54       81.57      6.03 o 
  -3  -5  15       21.46       44.47     13.01 o 
  -2  -5  15      633.03      571.30     15.43 o 
  -1  -5  15      167.10      187.55      9.44 o 
   0  -5  15        6.19       20.92      4.68 o 
   1  -5  15      854.04      814.11     18.50 o 
   2  -5  15      707.36      696.40     18.18 o 
   4  -5  15      386.43      332.76     12.91 o 
   5  -5  15      227.77      253.78     12.76 o 
   6  -5  15        2.48       -6.18      5.58 o 
   7  -5  15      328.04      352.97     20.80 o 
  -9  -4  15       13.23       10.67      5.37 o 
  -8  -4  15       56.15       73.51      7.43 o 
  -7  -4  15     1534.55     1449.22     36.65 o 
  -6  -4  15      234.25      233.53     11.92 o 
  -5  -4  15       84.27       88.33      8.20 o 
  -4  -4  15      457.95      479.94     14.81 o 
  -3  -4  15      150.86      177.71     10.42 o 
  -2  -4  15      548.37      494.18     14.52 o 
  -1  -4  15      121.47      135.13      9.01 o 
   0  -4  15      519.03      461.60     39.33 o 
   1  -4  15      219.27      221.62     12.14 o 
   2  -4  15     2808.89     2726.43     53.32 o 
   3  -4  15        1.86       17.79      5.78 o 
   4  -4  15      368.73      377.71     14.51 o 
   5  -4  15       61.43       59.60      7.09 o 
   6  -4  15       30.96       33.34      6.07 o 
   7  -4  15      217.11      247.46     15.40 o 
   8  -4  15        2.25        0.70      7.51 o 
 -10  -3  15      393.87      477.88     26.47 o 
  -9  -3  15      177.33      197.54     11.79 o 
  -8  -3  15       16.71       22.31      5.77 o 
  -7  -3  15      102.28      104.56      8.24 o 
  -6  -3  15     1591.76     1630.67     31.51 o 
  -5  -3  15      116.86      131.74      8.14 o 
  -4  -3  15      727.50      753.57     19.92 o 
  -3  -3  15      257.96      246.69     11.06 o 
  -2  -3  15       52.00       85.96      7.08 o 
  -1  -3  15      360.74      361.04     10.52 o 
   0  -3  15        4.88        3.68      2.82 o 
   2  -3  15       13.26       26.27      4.61 o 
   3  -3  15     1991.59     1934.62     29.70 o 
   4  -3  15      469.09      455.01     13.89 o 
   5  -3  15      314.77      311.44     19.58 o 
   6  -3  15       23.80       58.64      7.14 o 
   7  -3  15      102.60      124.08     11.30 o 
   8  -3  15      146.82      155.21     15.39 o 
   9  -3  15      104.19      104.76     12.04 o 
 -10  -2  15       39.39       79.65     19.02 o 
  -9  -2  15        4.61        1.71      8.54 o 
  -8  -2  15      702.52      619.34     17.85 o 
  -7  -2  15       61.84       57.01      6.60 o 
  -6  -2  15     1012.37     1070.59     24.54 o 
  -5  -2  15     1118.92     1147.58     22.53 o 
  -4  -2  15     1371.31     1219.64     22.23 o 
  -3  -2  15      376.97      339.34      9.76 o 
  -2  -2  15      749.43      758.79     13.58 o 
  -1  -2  15      329.48      310.02      9.99 o 
   0  -2  15      231.59      221.96      6.46 o 
   1  -2  15      450.33      525.20     10.30 o 
   2  -2  15     2689.95     2651.30     36.67 o 
   3  -2  15        7.39       64.05      6.73 o 
   4  -2  15       48.51       45.46      5.39 o 
   5  -2  15      607.32      602.59     15.10 o 
   6  -2  15      374.64      345.52     19.35 o 
   7  -2  15      194.16      198.53     14.10 o 
   8  -2  15       49.72       53.25     11.89 o 
   9  -2  15       28.99       63.19      9.94 o 
  -9  -1  15       39.22       33.74     11.88 o 
  -8  -1  15     2169.39     2078.47     61.96 o 
  -7  -1  15      221.19      250.23     10.96 o 
  -6  -1  15     1503.53     1537.60     27.67 o 
  -5  -1  15        6.42       12.48      4.49 o 
  -4  -1  15       21.67       25.64      3.52 o 
  -3  -1  15      165.47      176.39      5.29 o 
  -2  -1  15      829.59      922.87     13.71 o 
  -1  -1  15     1197.86     1024.88     15.72 o 
   0  -1  15       32.34       45.39      4.87 o 
   1  -1  15      841.54      891.85     14.34 o 
   2  -1  15        0.67        1.75      2.20 o 
   3  -1  15      599.90      604.80     14.64 o 
   4  -1  15      534.95      516.97     11.80 o 
   5  -1  15     1474.08     1321.04     22.31 o 
   6  -1  15      885.56      776.21     24.57 o 
   7  -1  15      123.76      103.60     10.15 o 
   8  -1  15      643.56      598.54     20.66 o 
   9  -1  15      668.80      720.93     23.78 o 
  10  -1  15       61.59       56.25     10.14 o 
  -9   0  15        3.53       -0.83      9.86 o 
  -8   0  15        4.55        3.02      8.98 o 
  -7   0  15       35.91       40.87     10.54 o 
  -6   0  15      577.90      542.75     13.86 o 
  -5   0  15      341.73      321.57      9.54 o 
  -4   0  15      506.67      448.32      9.23 o 
  -3   0  15       31.81       36.20      3.23 o 
  -2   0  15     1148.67     1161.88     23.52 o 
  -1   0  15     3716.07     3409.08     45.43 o 
   0   0  15      373.69      389.70      8.71 o 
   1   0  15      701.81      821.64     25.66 o 
   2   0  15       62.31       54.15      3.79 o 
   3   0  15      469.07      446.12      9.76 o 
   4   0  15      935.90      949.51     16.52 o 
   5   0  15       17.29        9.27      5.80 o 
   6   0  15      902.58      896.92     18.94 o 
   7   0  15      158.28      169.58      9.19 o 
   8   0  15       37.37       69.59      9.04 o 
   9   0  15      249.85      266.93     15.92 o 
  10   0  15       29.31       21.02      9.85 o 
  -9   1  15       41.29       38.40     12.53 o 
  -8   1  15        1.35       -5.39      8.79 o 
  -7   1  15        7.04       32.99      7.80 o 
  -6   1  15     1333.10     1298.75     34.99 o 
  -5   1  15      152.34      165.17      8.97 o 
  -4   1  15      902.70      894.97     15.24 o 
  -3   1  15      116.62      151.00      5.71 o 
  -2   1  15       27.19       59.34      3.72 o 
  -1   1  15      150.11      259.78      6.23 o 
   0   1  15     1571.87     1565.01     20.50 o 
   1   1  15       63.38       74.56      4.11 o 
   2   1  15      606.08      768.74     12.60 o 
   3   1  15     3443.18     3472.38     46.49 o 
   4   1  15      844.95      779.18     14.39 o 
   5   1  15      366.91      341.99     11.17 o 
   6   1  15       16.50       25.98      4.69 o 
   7   1  15     2216.83     2104.56     35.55 o 
   8   1  15      318.95      336.51     13.29 o 
   9   1  15      218.81      233.42     12.60 o 
  10   1  15        2.95       -2.88      7.04 o 
  -9   2  15       97.30       97.23     15.74 o 
  -8   2  15      197.25      220.69     16.33 o 
  -7   2  15       34.29       31.03      8.25 o 
  -6   2  15        8.19       15.48      6.75 o 
  -5   2  15      238.99      238.63     12.54 o 
  -4   2  15      337.20      333.77     11.09 o 
  -3   2  15      931.27      815.04     15.96 o 
  -2   2  15       52.52       52.21      9.75 o 
  -1   2  15      458.77      428.92      9.88 o 
   0   2  15      219.17      238.51      6.53 o 
   1   2  15     1103.94      998.19     17.92 o 
   2   2  15     2422.80     2450.13     41.85 o 
   3   2  15      464.96      474.89     14.03 o 
   4   2  15      763.46      677.16     15.96 o 
   5   2  15      223.19      197.20     10.70 o 
   6   2  15      480.11      488.84     13.71 o 
   7   2  15        1.15       -0.05      4.18 o 
   8   2  15       65.84       66.27      6.98 o 
   9   2  15        0.23       -3.68      4.51 o 
  10   2  15      324.99      330.92     15.42 o 
  11   2  15        6.16        1.03      8.14 o 
  -8   3  15      226.12      231.46     17.17 o 
  -7   3  15       38.96       54.29      9.66 o 
  -6   3  15      314.48      333.39     12.96 o 
  -5   3  15       51.91       57.34      6.34 o 
  -4   3  15     1802.67     1771.43     32.79 o 
  -3   3  15      314.33      328.39     10.68 o 
  -2   3  15       80.77      124.70      7.08 o 
  -1   3  15        5.95       28.57      5.31 o 
   0   3  15      105.33      127.09     11.32 o 
   1   3  15      505.42      647.14     11.70 o 
   2   3  15      778.20      765.28     14.66 o 
   3   3  15     1231.35     1240.49     21.42 o 
   4   3  15        9.20       10.20      3.65 o 
   5   3  15      257.91      241.86      9.23 o 
   6   3  15       91.47       98.72      9.58 o 
   7   3  15       50.58       60.33      6.08 o 
   8   3  15       27.19       30.66      5.35 o 
   9   3  15      538.76      474.86     14.93 o 
  10   3  15       55.78       74.58      7.92 o 
  11   3  15      192.84      220.04     15.02 o 
  -8   4  15        9.74       20.83     10.37 o 
  -7   4  15      249.31      238.84     42.74 o 
  -6   4  15       86.06       87.43      8.86 o 
  -5   4  15        9.98        7.46      6.79 o 
  -4   4  15       22.33       22.26      5.33 o 
  -3   4  15      167.54      306.44     27.77 o 
  -2   4  15     1452.09     1550.33     31.47 o 
  -1   4  15       44.44       58.15      5.25 o 
   0   4  15      595.78      572.01     11.05 o 
   1   4  15       13.00        9.43      1.85 o 
   2   4  15      436.85      426.81     11.42 o 
   3   4  15      127.16      175.84     11.24 o 
   4   4  15       44.42        0.06      2.89 o 
   5   4  15      562.64      546.91     17.97 o 
   6   4  15     1253.82     1130.19     26.98 o 
   7   4  15       77.12       89.75     10.08 o 
   8   4  15      885.66      817.72     23.32 o 
   9   4  15       50.75       43.29      7.46 o 
  10   4  15      203.38      198.04     14.06 o 
  11   4  15        4.66        7.28      6.87 o 
  -7   5  15       61.29       82.83     10.57 o 
  -6   5  15        5.45        2.58      5.42 o 
  -5   5  15      367.22      325.23     13.55 o 
  -4   5  15        4.36       11.28      4.54 o 
  -3   5  15       45.19       39.37     14.57 o 
  -2   5  15     1935.28     1829.00     35.90 o 
  -1   5  15     1910.90     1801.71     41.98 o 
   0   5  15      413.38      386.68     18.93 o 
   1   5  15      355.06      365.46     26.54 o 
   2   5  15        4.14       -0.30      2.22 o 
   4   5  15       78.26       12.51     13.45 o 
   5   5  15     1888.98     1821.63     45.63 o 
   6   5  15       36.30       29.31      5.54 o 
   7   5  15      399.48      404.97     15.03 o 
   8   5  15      225.58      201.82     25.31 o 
   9   5  15       27.30       36.06      6.89 o 
  10   5  15       85.57       84.57     10.05 o 
  11   5  15      135.47      161.48     13.77 o 
  -6   6  15       27.79       18.70      6.40 o 
  -5   6  15      263.78      266.58     12.61 o 
  -4   6  15      331.69      291.88     12.00 o 
  -3   6  15      357.65      486.72     18.71 o 
  -2   6  15      141.49      155.71     11.29 o 
  -1   6  15        9.69       16.50      5.50 o 
   0   6  15       55.42       57.41      6.86 o 
   1   6  15      480.75      427.37     27.94 o 
   3   6  15        0.43       47.46      9.44 o 
   4   6  15     1072.77      999.31     21.05 o 
   5   6  15      387.93      353.70     11.57 o 
   6   6  15      132.81      141.91      9.19 o 
   7   6  15      530.12      537.78     17.21 o 
   8   6  15      242.86      283.54     14.95 o 
   9   6  15       26.36       23.56      6.88 o 
  10   6  15       57.76       38.96      8.65 o 
  -5   7  15       59.23       66.98     10.36 o 
  -4   7  15       34.16       28.97      7.70 o 
  -3   7  15      267.35      257.62     15.70 o 
  -2   7  15        0.02       -1.33      5.07 o 
  -1   7  15       90.37      100.49      9.13 o 
   0   7  15      239.58      192.17     11.02 o 
   1   7  15       60.81       96.76      8.06 o 
   2   7  15        1.27        7.53      3.73 o 
   3   7  15       23.93       22.57      5.26 o 
   4   7  15      320.25      290.48     10.23 o 
   5   7  15      430.99      415.49     12.40 o 
   6   7  15       30.50       54.01      6.27 o 
   7   7  15       18.77       17.27      5.20 o 
   8   7  15     1028.08     1000.29     26.12 o 
   9   7  15      227.24      197.59     12.75 o 
  10   7  15        8.30       12.36      6.40 o 
  -4   8  15       34.96       46.24      9.28 o 
  -3   8  15      583.89      550.51     21.31 o 
  -2   8  15      770.06      718.03     23.95 o 
  -1   8  15      506.13      446.90     17.24 o 
   0   8  15      453.71      388.30     15.29 o 
   1   8  15       79.70       91.10      9.93 o 
   2   8  15        0.80       10.84      4.07 o 
   3   8  15        3.57        8.31      3.94 o 
   4   8  15      144.33      126.68      7.40 o 
   5   8  15       22.62       23.73      4.34 o 
   6   8  15       67.57       80.24      6.68 o 
   7   8  15       35.16       35.25      6.69 o 
   8   8  15     1014.56      942.88     25.12 o 
   9   8  15       56.91       51.09      8.13 o 
  10   8  15       16.39        7.60      6.64 o 
  -3   9  15        2.68        8.01      6.56 o 
  -2   9  15       66.08       72.75      9.55 o 
  -1   9  15      104.83       94.90      9.67 o 
   0   9  15       69.34       68.24      8.14 o 
   1   9  15      172.41      217.21     12.04 o 
   2   9  15        5.61       14.56      5.07 o 
   3   9  15       24.99       26.98      4.89 o 
   4   9  15        5.36        6.26      4.71 o 
   5   9  15      368.24      322.15     11.18 o 
   6   9  15      103.04      119.54      7.90 o 
   7   9  15        0.46       10.17      5.19 o 
   8   9  15       23.62       14.19      5.74 o 
   9   9  15        6.31        1.08      5.70 o 
  -2  10  15        4.84        9.81      6.91 o 
  -1  10  15      256.79      255.90     15.67 o 
   0  10  15      930.81      792.39     25.16 o 
   1  10  15        0.10        0.44      5.09 o 
   2  10  15       20.70        4.85      7.26 o 
   3  10  15      211.56      218.87     10.83 o 
   4  10  15       87.99       93.45      7.37 o 
   5  10  15       26.88       27.29      5.16 o 
   6  10  15       42.83       29.35      5.98 o 
   7  10  15       18.36       28.78      5.70 o 
   8  10  15      175.02      175.92     11.34 o 
   1  11  15       83.80      109.32     12.53 o 
   2  11  15      373.00      344.57     17.99 o 
   3  11  15        3.07       19.05      5.20 o 
   4  11  15       66.18       75.07      7.05 o 
   5  11  15       91.52      101.65      7.87 o 
   6  11  15       61.07       79.73      7.46 o 
  -6  -9  16      218.89      232.57     16.31 o 
  -5  -9  16      434.13      425.13     19.67 o 
  -4  -9  16       88.80       87.29     10.73 o 
  -3  -9  16      129.73      112.54     17.34 o 
  -2  -9  16       98.23       99.83     11.21 o 
  -1  -9  16       35.49       32.76      8.41 o 
   0  -9  16       22.17       15.72      7.51 o 
   1  -9  16       18.49       29.01      8.44 o 
   2  -9  16       72.82       97.06     12.24 o 
  -7  -8  16       49.62       52.88      9.51 o 
  -6  -8  16        0.16        9.92      6.46 o 
  -5  -8  16       39.76       44.87      8.73 o 
  -4  -8  16      469.71      475.22     19.75 o 
  -3  -8  16       51.58       71.38      9.81 o 
  -2  -8  16       61.65       74.03      9.84 o 
  -1  -8  16       48.01       36.26      7.58 o 
   0  -8  16       42.60       34.25     10.54 o 
   1  -8  16      640.83      608.91     43.89 o 
   2  -8  16      391.06      438.33     20.56 o 
   3  -8  16       10.40        5.89      7.35 o 
  -8  -7  16       80.21       96.11     10.20 o 
  -7  -7  16       52.30       95.49     11.12 o 
  -6  -7  16      990.98      891.70     28.95 o 
  -5  -7  16     1023.48      972.92     29.89 o 
  -4  -7  16      123.08      136.56     13.79 o 
  -3  -7  16      663.69      668.83     23.36 o 
  -2  -7  16       37.00       24.10      6.81 o 
  -1  -7  16        0.48        7.42      7.50 o 
   0  -7  16       94.20       55.99      8.56 o 
   1  -7  16      185.56      172.11     13.65 o 
   2  -7  16       12.23       22.77      7.38 o 
   3  -7  16       37.62       39.62      8.99 o 
   4  -7  16      166.63      171.25      9.81 o 
   5  -7  16       98.04       85.31      8.91 o 
  -9  -6  16       53.31       56.82      8.89 o 
  -8  -6  16      236.94      241.20     14.77 o 
  -7  -6  16        0.08        4.10      5.31 o 
  -6  -6  16      380.86      346.83     17.32 o 
  -5  -6  16       79.82       53.86      8.51 o 
  -4  -6  16       18.94       20.20      7.74 o 
  -3  -6  16       22.73       33.07      7.05 o 
  -2  -6  16      172.64      182.40     18.75 o 
  -1  -6  16      811.32      714.44     23.53 o 
   0  -6  16       69.90       71.83      9.07 o 
   1  -6  16      351.18      297.97     14.30 o 
   2  -6  16      357.36      382.47     17.16 o 
   3  -6  16      645.03      580.73     16.37 o 
   4  -6  16      569.57      613.03     23.08 o 
   5  -6  16      614.92      611.12     18.22 o 
   6  -6  16        2.05       -0.36      6.05 o 
  -9  -5  16      177.63      150.60     14.51 o 
  -8  -5  16       34.46       22.56      6.91 o 
  -7  -5  16      913.17      886.29     24.82 o 
  -6  -5  16        0.17       11.35      4.10 o 
  -5  -5  16      412.36      405.61     13.19 o 
  -4  -5  16     1388.88     1237.74     27.04 o 
  -3  -5  16     1301.58     1150.12     25.54 o 
  -2  -5  16      540.13      509.59     17.20 o 
  -1  -5  16        1.84      121.54     12.97 o 
   0  -5  16        3.16        7.66      4.20 o 
   1  -5  16       92.68       95.61      7.12 o 
   2  -5  16       33.97       52.12     18.51 o 
   3  -5  16     1176.84     1159.83     25.08 o 
   4  -5  16      101.21      116.84      8.94 o 
   5  -5  16       41.36       42.58      6.67 o 
   6  -5  16       11.87       38.11      7.98 o 
   7  -5  16       37.27       47.64     10.49 o 
  -9  -4  16        8.89       11.97      5.69 o 
  -8  -4  16       39.36       40.13      6.51 o 
  -7  -4  16       27.45       25.92      5.68 o 
  -6  -4  16      968.69      959.54     21.77 o 
  -5  -4  16      939.38      855.08     25.41 o 
  -4  -4  16      640.08      642.96     23.91 o 
  -3  -4  16       22.35       12.57      4.80 o 
  -2  -4  16        0.14       23.26     14.80 o 
  -1  -4  16      903.94      920.46     24.24 o 
   0  -4  16      249.65      263.76     13.99 o 
   1  -4  16      771.34      696.26     26.20 o 
   2  -4  16     1802.14     1684.46     32.00 o 
   3  -4  16      275.49      303.02     11.92 o 
   4  -4  16       25.83       33.73      6.42 o 
   5  -4  16       94.04      110.43      8.92 o 
   6  -4  16       98.68       90.55     11.77 o 
   7  -4  16      111.57      152.00     12.58 o 
   8  -4  16        0.86       -1.80      7.76 o 
  -9  -3  16       22.24       26.56      6.55 o 
  -8  -3  16     1047.45      994.56     23.77 o 
  -7  -3  16      357.96      338.38     12.54 o 
  -6  -3  16       48.89       86.11      7.33 o 
  -5  -3  16     1118.40     1043.90     22.68 o 
  -4  -3  16      385.21      402.44     16.23 o 
  -3  -3  16        4.93       13.62      8.63 o 
  -2  -3  16      412.39      423.81     13.97 o 
  -1  -3  16      212.64      235.81     10.77 o 
   0  -3  16       95.71       80.83     60.02 o 
   1  -3  16        0.20       40.15      5.00 o 
   2  -3  16      355.34      500.60     20.57 o 
   3  -3  16       16.45       26.88      4.53 o 
   4  -3  16      329.92      310.61     11.21 o 
   5  -3  16      368.62      366.12     12.16 o 
   6  -3  16       97.71      122.07     14.41 o 
   7  -3  16       34.18       35.27      8.24 o 
   8  -3  16        3.51       18.65      8.12 o 
  -9  -2  16        4.17       20.97     13.01 o 
  -8  -2  16      110.45      169.33     10.83 o 
  -7  -2  16       49.16       81.39      7.64 o 
  -6  -2  16     1266.57     1244.64     23.83 o 
  -5  -2  16     1006.14     1036.83     20.67 o 
  -4  -2  16      199.84      209.81      9.18 o 
  -3  -2  16       30.37       38.38      5.41 o 
  -2  -2  16        3.17        7.23      4.80 o 
  -1  -2  16        9.64       26.53      7.68 o 
   0  -2  16     1239.06     1199.12     20.85 o 
   1  -2  16      585.58      580.31     11.99 o 
   2  -2  16     4085.24     3903.62     55.95 o 
   3  -2  16       10.94       13.55      3.26 o 
   4  -2  16        6.58       16.62      4.38 o 
   5  -2  16      230.58      226.28     10.27 o 
   6  -2  16      731.04      617.01     20.20 o 
   7  -2  16       19.18       33.33      7.64 o 
   8  -2  16        0.34        3.42      7.09 o 
   9  -2  16       58.19       37.61      9.43 o 
  -9  -1  16      235.22      224.02     20.32 o 
  -8  -1  16      198.95      182.67     17.76 o 
  -7  -1  16        0.53       12.06      6.35 o 
  -6  -1  16      518.32      534.42     14.26 o 
  -5  -1  16      485.61      426.32     12.20 o 
  -4  -1  16      274.41      289.97     11.58 o 
  -3  -1  16      662.17      640.35     10.99 o 
  -2  -1  16      578.85      583.08     10.21 o 
  -1  -1  16      292.53      318.46      7.72 o 
   0  -1  16     3170.91     3103.35     41.86 o 
   1  -1  16       14.93      156.31      8.20 o 
   2  -1  16     1072.18     1121.49     18.69 o 
   3  -1  16        1.70        1.21      2.57 o 
   4  -1  16      449.23      435.26     12.63 o 
   5  -1  16      320.44      261.45      9.33 o 
   6  -1  16      157.65      122.32     10.27 o 
   7  -1  16     1612.45     1396.34     33.99 o 
   8  -1  16      188.45      193.78     13.47 o 
   9  -1  16       22.79       21.53      8.08 o 
  -9   0  16        2.14      -11.66      9.15 o 
  -8   0  16        3.64        7.35      9.24 o 
  -7   0  16       37.44       53.24     10.89 o 
  -6   0  16      474.77      516.29     24.19 o 
  -5   0  16      162.28      177.53      7.84 o 
  -4   0  16       76.49       81.31      4.93 o 
  -3   0  16     1444.29     1438.06     19.96 o 
  -2   0  16       68.93       91.38      4.85 o 
  -1   0  16       46.07       56.67      3.84 o 
   0   0  16      904.19      828.59     13.57 o 
   1   0  16       21.61       24.57      3.32 o 
   2   0  16      125.06      240.61      6.89 o 
   3   0  16      121.31      119.28      5.57 o 
   4   0  16      447.47      393.81     13.68 o 
   5   0  16      149.16      154.26      8.74 o 
   6   0  16      624.04      644.13     15.72 o 
   7   0  16       20.76       36.09      5.57 o 
   8   0  16       90.07       68.73      9.22 o 
   9   0  16      133.12      147.61     17.92 o 
  10   0  16       26.48       18.72      8.15 o 
  -9   1  16        6.90       -1.26     10.61 o 
  -8   1  16       10.90       -6.93     12.12 o 
  -7   1  16      134.34      142.92     15.48 o 
  -6   1  16       99.29      125.87     11.18 o 
  -5   1  16       55.95       46.54      6.21 o 
  -4   1  16     2139.66     1931.25     31.66 o 
  -3   1  16      900.90      828.39     17.69 o 
  -2   1  16      416.76      476.96     13.01 o 
  -1   1  16     1391.65     1493.28     20.09 o 
   0   1  16        7.61       14.02      2.78 o 
   1   1  16       39.62      136.67      5.39 o 
   2   1  16      101.72      153.69     10.38 o 
   3   1  16      795.31      792.88     14.54 o 
   4   1  16       27.83       27.36      4.83 o 
   5   1  16     1041.35      996.30     21.17 o 
   6   1  16       37.85       67.75      6.13 o 
   7   1  16     1444.41     1205.77     23.72 o 
   8   1  16      197.18      196.46     16.68 o 
   9   1  16      587.70      521.32     18.84 o 
  10   1  16       24.72        4.80      8.12 o 
  -8   2  16       39.90       78.43     21.12 o 
  -7   2  16      382.26      362.91     20.56 o 
  -6   2  16       98.41       93.63     10.25 o 
  -5   2  16      330.67      340.22     12.17 o 
  -4   2  16      235.18      191.23     10.41 o 
  -3   2  16       34.66       19.91      3.92 o 
  -2   2  16      119.15      188.97     15.22 o 
  -1   2  16     1737.21     1629.85     24.17 o 
   0   2  16     1195.94     1101.16     16.64 o 
   1   2  16        2.35        6.65      2.56 o 
   2   2  16        7.98       54.45      8.51 o 
   3   2  16      376.16      388.87     11.47 o 
   4   2  16       35.79       35.34      5.03 o 
   5   2  16      351.22      362.37     13.57 o 
   6   2  16      397.96      478.24     14.04 o 
   7   2  16       72.49       72.39      9.30 o 
   8   2  16      141.47      160.42      9.91 o 
   9   2  16        0.33        4.91      5.09 o 
  10   2  16      109.78      108.62      9.54 o 
  -8   3  16      458.96      484.24     22.14 o 
  -7   3  16      155.64      156.41     16.46 o 
  -6   3  16       19.68       25.51      6.55 o 
  -5   3  16      365.79      370.00     12.80 o 
  -4   3  16      694.60      667.86     16.80 o 
  -3   3  16       35.48       51.10     10.15 o 
  -2   3  16      210.73      197.59      9.68 o 
  -1   3  16     1297.21     1231.47     42.34 o 
   0   3  16      304.54      332.76      8.92 o 
   1   3  16      178.51      247.12      6.95 o 
   3   3  16      659.10      675.19     14.97 o 
   4   3  16     1130.94     1097.60     21.73 o 
   5   3  16       23.79       36.04      4.67 o 
   6   3  16      267.23      241.84     10.31 o 
   7   3  16      371.10      335.69     11.75 o 
   8   3  16        1.41        7.79      5.28 o 
   9   3  16        4.66        9.37      4.85 o 
  10   3  16       15.48       36.76      7.41 o 
  11   3  16       81.40       70.28      8.46 o 
  -7   4  16       15.50        9.46      9.18 o 
  -6   4  16        6.44        8.60      5.90 o 
  -5   4  16      373.28      344.67     14.02 o 
  -4   4  16       47.17       37.51      6.05 o 
  -3   4  16      235.70      225.87     14.99 o 
  -2   4  16     2061.46     2016.42     39.27 o 
  -1   4  16      498.29      451.47     12.97 o 
   0   4  16       84.09      102.81      6.39 o 
   1   4  16      232.84      205.83     12.00 o 
   2   4  16       38.04       53.93      3.58 o 
   3   4  16      102.78      130.22      7.50 o 
   4   4  16        3.50       13.51      4.29 o 
   5   4  16     1023.99      930.76     25.70 o 
   6   4  16      355.47      339.92     13.41 o 
   7   4  16     1462.15     1433.82     33.25 o 
   8   4  16       24.61      112.03      9.96 o 
   9   4  16      228.13      204.11     13.36 o 
  10   4  16       45.29       38.24     11.85 o 
  11   4  16        7.48       28.03     10.33 o 
  -7   5  16        0.36       12.97      9.14 o 
  -6   5  16      380.19      389.33     16.20 o 
  -5   5  16       70.63       82.18      8.21 o 
  -4   5  16      730.67      634.83     18.27 o 
  -3   5  16      866.39      896.87     21.81 o 
  -2   5  16     2507.05     2353.61     44.69 o 
  -1   5  16      346.47      321.33      8.06 o 
   0   5  16      132.65      153.84     19.06 o 
   1   5  16      391.25      424.68     13.87 o 
   2   5  16        3.83       13.15      4.28 o 
   3   5  16       20.93        9.06      6.41 o 
   4   5  16      155.43      167.04     13.57 o 
   5   5  16      129.27      124.48      8.61 o 
   6   5  16     1000.89      934.48     23.61 o 
   7   5  16      670.33      656.32     19.64 o 
   8   5  16       76.18       87.67     10.37 o 
   9   5  16      161.60      162.42     12.13 o 
  10   5  16        2.75        9.44      6.46 o 
  -6   6  16      171.67      180.61     11.64 o 
  -5   6  16      202.70      194.50     11.24 o 
  -4   6  16      131.25      118.45      8.23 o 
  -3   6  16      244.49      254.86     15.66 o 
  -2   6  16      681.30      738.95     33.90 o 
  -1   6  16      792.72      779.29     23.48 o 
   0   6  16     6595.32     6341.10    126.00 o 
   1   6  16      503.64      501.76     20.20 o 
   2   6  16      231.30      324.35     12.21 o 
   3   6  16       57.91       77.26      6.07 o 
   4   6  16        2.95        8.32      3.81 o 
   5   6  16       73.77       72.15      6.39 o 
   6   6  16       20.71       27.87      5.31 o 
   7   6  16       14.37       21.92      5.72 o 
   8   6  16      235.51      227.24     13.28 o 
   9   6  16      534.01      518.50     19.53 o 
  10   6  16       23.58       30.08      7.69 o 
  -5   7  16      250.53      227.90     16.56 o 
  -4   7  16       67.70       71.30     11.59 o 
  -3   7  16      515.75      534.39     31.92 o 
  -2   7  16       90.84       76.53      8.98 o 
  -1   7  16     1216.95     1132.24     30.99 o 
   0   7  16     1105.52     1045.27     28.45 o 
   1   7  16      549.34      528.20     17.46 o 
   2   7  16        5.98        9.82      4.12 o 
   3   7  16        0.05        0.66      3.33 o 
   4   7  16        8.60        8.46      3.86 o 
   5   7  16       60.76       88.47      6.78 o 
   6   7  16        0.05       27.38      6.86 o 
   7   7  16      276.86      295.44     13.76 o 
   8   7  16      252.31      264.63     13.51 o 
   9   7  16        6.69       19.43      9.88 o 
  10   7  16       48.74       53.91      8.97 o 
  -4   8  16      846.38      800.91     28.01 o 
  -3   8  16      207.47      207.62     15.02 o 
  -2   8  16      258.12      273.64     26.25 o 
  -1   8  16      159.77      177.59     15.46 o 
   0   8  16      993.89     1001.80     28.07 o 
   1   8  16        5.13        4.05      4.43 o 
   2   8  16      443.95      455.22     14.53 o 
   3   8  16       41.18       24.40      4.97 o 
   4   8  16       26.84       22.72      7.32 o 
   5   8  16      140.68      126.15      7.89 o 
   6   8  16      191.71      202.80     11.83 o 
   7   8  16      214.08      236.09     11.99 o 
   8   8  16        0.80       10.86      7.87 o 
   9   8  16      147.66      156.48     12.23 o 
  10   8  16      142.46      187.25     13.39 o 
  -3   9  16       10.56       11.94      7.13 o 
  -2   9  16        4.15        8.85      7.10 o 
  -1   9  16       78.15       95.27      9.97 o 
   0   9  16       39.47       39.62      7.12 o 
   1   9  16       36.89       50.67      7.69 o 
   2   9  16       13.09       23.15      5.17 o 
   3   9  16       80.15       75.45      7.22 o 
   4   9  16        8.51        6.89      4.30 o 
   5   9  16       26.15       18.78      4.62 o 
   6   9  16       26.67       33.60      5.41 o 
   7   9  16      465.21      448.51     15.60 o 
   8   9  16        0.00        6.60      5.31 o 
   9   9  16      228.39      224.01     15.60 o 
  -1  10  16      254.25      230.64     15.34 o 
   0  10  16       82.14       80.55      9.51 o 
   1  10  16      369.93      362.10     17.62 o 
   2  10  16      417.16      389.54     18.87 o 
   3  10  16      195.14      243.19     11.16 o 
   4  10  16        9.51        6.31      4.51 o 
   5  10  16       68.95       76.61      7.20 o 
   6  10  16       43.06       47.49      6.39 o 
   7  10  16        0.01        2.00      5.71 o 
   8  10  16      700.31      723.44     21.42 o 
   1  11  16      285.95      341.42     15.92 o 
   2  11  16       27.57       37.59      6.65 o 
   3  11  16       24.55       18.51      5.48 o 
   4  11  16       18.11       14.38      5.28 o 
   5  11  16       80.38       75.36      7.27 o 
   6  11  16        2.92        8.86      5.28 o 
  -5  -9  17      312.64      324.43     19.45 o 
  -4  -9  17      151.25      147.91     21.52 o 
  -3  -9  17        0.46        3.51      6.47 o 
  -2  -9  17      369.27      364.79     18.53 o 
  -1  -9  17       42.06       74.60     14.57 o 
   0  -9  17      224.74      220.06     24.67 o 
   1  -9  17       67.20       84.84     17.91 o 
  -7  -8  17        0.38        2.90      7.08 o 
  -6  -8  17      188.04      173.23     14.48 o 
  -5  -8  17        7.69        3.24      9.63 o 
  -4  -8  17       38.72       55.54      9.03 o 
  -3  -8  17      380.43      384.25     18.27 o 
  -2  -8  17        0.94       -5.69      6.92 o 
  -1  -8  17      234.88      212.27     15.27 o 
   0  -8  17      225.71      207.53     15.22 o 
   1  -8  17      280.34      284.26     19.36 o 
   2  -8  17      104.81       99.57     12.32 o 
   3  -8  17      129.25      133.69     13.86 o 
  -8  -7  17       15.65       19.35      8.25 o 
  -7  -7  17      251.46      267.84     18.03 o 
  -6  -7  17      387.86      391.69     26.86 o 
  -5  -7  17      304.97      298.54     22.81 o 
  -4  -7  17      828.18      791.11     26.50 o 
  -3  -7  17        2.60        1.58      5.77 o 
  -2  -7  17        1.94        6.23      5.36 o 
  -1  -7  17        1.06       37.31      7.53 o 
   0  -7  17        5.09        5.11      6.14 o 
   1  -7  17       14.78       16.24      6.96 o 
   2  -7  17      838.41      833.12     28.03 o 
   3  -7  17        2.17        4.97      4.46 o 
   4  -7  17      246.85      228.43     12.10 o 
   5  -7  17       15.62       17.64      6.24 o 
  -8  -6  17      113.89      126.05     11.37 o 
  -7  -6  17      767.77      675.73     35.20 o 
  -6  -6  17      175.94      149.92     13.12 o 
  -5  -6  17      168.43      162.77     13.22 o 
  -4  -6  17     1478.50     1341.54     41.06 o 
  -3  -6  17       20.29       27.06      7.26 o 
  -2  -6  17        0.17       14.16      5.83 o 
  -1  -6  17       50.60       48.07      7.98 o 
   0  -6  17      844.27      724.08     26.29 o 
   1  -6  17      434.71      394.78     13.62 o 
   2  -6  17       82.42       77.41      9.53 o 
   3  -6  17       44.27       51.10      8.92 o 
   4  -6  17       10.49       12.33      5.87 o 
   5  -6  17        0.65        4.29      5.80 o 
   6  -6  17      468.12      394.41     25.81 o 
  -9  -5  17       26.43       30.78      7.88 o 
  -8  -5  17      727.92      685.39     17.87 o 
  -7  -5  17        7.61       35.34      9.02 o 
  -6  -5  17       22.83       64.46      6.07 o 
  -5  -5  17       24.04       24.39      5.31 o 
  -4  -5  17     1163.11     1150.82     26.16 o 
  -3  -5  17       47.64       59.74      6.70 o 
  -2  -5  17      236.22      299.25     11.86 o 
  -1  -5  17      259.43      257.16     11.64 o 
   0  -5  17      565.38      515.71     15.64 o 
   1  -5  17      513.99      493.45     19.66 o 
   2  -5  17        3.11        2.98      4.43 o 
   3  -5  17        0.12       24.30      5.39 o 
   4  -5  17      634.80      567.74     16.92 o 
   5  -5  17       19.87       11.90      5.90 o 
   6  -5  17      136.49      130.79     14.76 o 
   7  -5  17        8.35       -1.64      8.55 o 
  -9  -4  17       99.05      103.71      9.12 o 
  -8  -4  17        5.65       20.18      5.66 o 
  -7  -4  17       32.30       36.31      6.04 o 
  -6  -4  17      215.65      215.49     10.92 o 
  -5  -4  17     1297.73     1209.19     25.37 o 
  -4  -4  17     2095.20     1929.56     39.39 o 
  -3  -4  17      200.65      237.65     11.85 o 
  -2  -4  17     1655.87     1496.33     32.00 o 
  -1  -4  17      317.61      316.26     13.48 o 
   0  -4  17       52.89       58.79      6.80 o 
   1  -4  17      132.12      134.60      8.27 o 
   2  -4  17      483.52      467.90     14.18 o 
   3  -4  17      142.73      160.80      9.66 o 
   4  -4  17       36.75       31.38      5.99 o 
   5  -4  17       96.76       95.34      8.83 o 
   6  -4  17      197.65      177.44     13.17 o 
   7  -4  17      198.36      191.40     14.22 o 
  -9  -3  17      250.39      270.30     17.43 o 
  -8  -3  17      288.52      249.72     12.95 o 
  -7  -3  17      120.55      123.26      9.10 o 
  -6  -3  17       26.45       95.66      7.68 o 
  -5  -3  17      107.60      123.50     12.55 o 
  -4  -3  17      681.75      663.19     18.80 o 
  -3  -3  17      427.30      404.32     13.91 o 
  -2  -3  17      432.13      452.30     15.11 o 
  -1  -3  17      148.24      124.35     11.81 o 
   0  -3  17      731.77      730.42     19.50 o 
   1  -3  17      273.33      315.45     10.80 o 
   2  -3  17       80.14       86.56      7.39 o 
   3  -3  17      290.02      303.65      9.95 o 
   4  -3  17      244.13      239.19     10.13 o 
   5  -3  17       20.08       31.78      5.55 o 
   6  -3  17       16.25       10.43      6.82 o 
   7  -3  17       12.62       24.14      7.85 o 
   8  -3  17       13.15       15.34     11.09 o 
  -9  -2  17      190.00      207.85     25.53 o 
  -8  -2  17      248.10      301.91     32.59 o 
  -7  -2  17      163.68      194.45     19.23 o 
  -6  -2  17      533.76      501.72     13.92 o 
  -5  -2  17     2128.99     2041.54     34.23 o 
  -4  -2  17        0.23       -0.27      3.50 o 
  -3  -2  17     2529.72     2314.03     40.18 o 
  -2  -2  17     2674.09     2541.16     43.10 o 
  -1  -2  17      219.92      253.01      9.96 o 
   0  -2  17      355.32      311.55      9.43 o 
   1  -2  17     1192.43     1113.10     18.93 o 
   2  -2  17       99.28      113.59      6.52 o 
   3  -2  17       78.56      119.30      7.06 o 
   4  -2  17      268.86      247.16     10.60 o 
   5  -2  17       62.86       68.04      7.16 o 
   6  -2  17       44.56       82.56      9.79 o 
   7  -2  17        0.89        0.17      6.12 o 
   8  -2  17      229.29      278.40     16.53 o 
   9  -2  17        0.24       -7.63      7.41 o 
  -9  -1  17      163.68      163.78     18.27 o 
  -8  -1  17      125.04      108.90     15.09 o 
  -7  -1  17      756.97      641.91     28.48 o 
  -6  -1  17     1411.42     1417.11     27.87 o 
  -5  -1  17      124.90      143.63      8.24 o 
  -4  -1  17      119.73      151.91      7.95 o 
  -3  -1  17      239.92      205.45      7.96 o 
  -2  -1  17       74.69       65.38      4.02 o 
  -1  -1  17      493.32      569.80     14.27 o 
   0  -1  17     1532.98     1547.27     22.26 o 
   1  -1  17      272.96      289.86      9.33 o 
   2  -1  17      847.25      843.38     17.57 o 
   3  -1  17      263.68      363.20      8.88 o 
   4  -1  17      254.31      213.24      8.39 o 
   5  -1  17       61.99       67.46      7.08 o 
   6  -1  17        0.56      125.11     10.13 o 
   7  -1  17      620.50      560.15     19.68 o 
   8  -1  17       77.48       66.72      9.65 o 
   9  -1  17       51.68       74.30     10.23 o 
  -9   0  17       76.67       58.23     13.48 o 
  -8   0  17      182.28      169.03     17.84 o 
  -7   0  17      100.62      140.72     15.44 o 
  -6   0  17      313.51      317.45     21.17 o 
  -5   0  17     1948.07     1832.78     34.27 o 
  -4   0  17      333.41      291.86      9.02 o 
  -3   0  17       65.30      155.80      6.61 o 
  -2   0  17      346.80      423.31     12.30 o 
  -1   0  17     1718.34     1591.39     27.17 o 
   0   0  17      409.74      383.77      9.24 o 
   1   0  17      176.32      244.06     20.26 o 
   2   0  17      335.84      275.19      7.49 o 
   3   0  17      916.57      940.22     16.35 o 
   4   0  17      376.61      366.40     12.02 o 
   5   0  17       54.99       76.58      6.33 o 
   6   0  17      635.44      621.91     15.51 o 
   7   0  17      278.65      291.90     13.35 o 
   8   0  17       22.01       38.36     13.59 o 
   9   0  17      127.38      115.63     11.54 o 
  10   0  17       53.57       47.34     10.14 o 
  -9   1  17       12.45       -5.33     11.15 o 
  -8   1  17      153.80      173.36     19.54 o 
  -7   1  17       36.62       36.88     10.57 o 
  -6   1  17      961.74      893.31     32.32 o 
  -5   1  17      941.87      860.46     21.98 o 
  -4   1  17     2275.52     2164.35     35.08 o 
  -3   1  17       19.55       40.98     12.72 o 
  -2   1  17      660.80      731.66     13.00 o 
  -1   1  17      203.92      316.98      7.38 o 
   0   1  17       46.72       65.86     10.50 o 
   1   1  17       88.61       93.37      4.78 o 
   2   1  17      306.98      377.32      8.56 o 
   3   1  17      759.34      773.32     15.98 o 
   4   1  17      136.92      153.33     11.56 o 
   5   1  17      363.71      360.08     11.23 o 
   6   1  17        1.35       57.29      6.60 o 
   7   1  17      144.66      117.90      7.92 o 
   8   1  17        4.37        5.29      5.32 o 
   9   1  17       36.93       36.85      7.68 o 
  10   1  17        0.01       14.62      8.29 o 
  -8   2  17        9.35       14.68     11.25 o 
  -7   2  17       37.72       32.28      8.77 o 
  -6   2  17       88.05      114.96     14.64 o 
  -5   2  17      122.99      150.90      9.26 o 
  -4   2  17      932.21      891.60     20.33 o 
  -3   2  17      502.27      471.04     16.38 o 
  -2   2  17      265.93      253.10      8.64 o 
  -1   2  17       66.40       69.40      4.76 o 
   0   2  17      207.02      218.38      9.84 o 
   1   2  17     1405.96     1266.14     20.47 o 
   2   2  17        1.46       27.24      5.17 o 
   3   2  17      159.11      178.70      8.80 o 
   4   2  17       62.71       78.21      8.13 o 
   5   2  17      259.57      255.24     12.18 o 
   6   2  17     1240.91     1343.69     27.36 o 
   7   2  17       68.40       80.69      7.24 o 
   8   2  17      915.34      848.82     21.05 o 
   9   2  17        1.79       -1.31      4.89 o 
  10   2  17      257.90      290.47     14.15 o 
  -8   3  17      171.60      182.52     15.89 o 
  -7   3  17       15.33        7.33     14.44 o 
  -6   3  17      200.67      208.54     12.51 o 
  -5   3  17      350.88      350.69     12.76 o 
  -4   3  17     1224.53     1109.95     23.64 o 
  -3   3  17       53.26       53.40      5.82 o 
  -2   3  17     1458.15     1430.05     30.66 o 
  -1   3  17      389.59      408.53     13.13 o 
   0   3  17      196.05      220.85      8.85 o 
   1   3  17       10.52       39.25      3.62 o 
   2   3  17       50.97       51.31      4.43 o 
   3   3  17      438.40      546.75     14.26 o 
   4   3  17     1426.35     1391.53     26.36 o 
   5   3  17      303.99      321.85     10.85 o 
   6   3  17       69.24       92.28      7.01 o 
   7   3  17      476.80      478.30     14.00 o 
   8   3  17       60.32       72.54      7.05 o 
   9   3  17        2.46       -4.57      4.37 o 
  10   3  17       56.41       52.95      7.33 o 
  -7   4  17       36.55       68.03     14.64 o 
  -6   4  17      107.04       96.70      9.30 o 
  -5   4  17      198.46      185.46     11.50 o 
  -4   4  17        4.12       11.13      4.93 o 
  -3   4  17       67.65       79.41      7.54 o 
  -2   4  17       54.54      162.34     20.89 o 
  -1   4  17      186.33      148.51      8.27 o 
   0   4  17      230.08      221.47     14.61 o 
   1   4  17       13.94       15.27      3.15 o 
   2   4  17      779.14      749.52     19.77 o 
   3   4  17      309.95      256.54      7.46 o 
   4   4  17      732.97      693.86     30.88 o 
   5   4  17      993.84      947.36     23.83 o 
   6   4  17      906.10      875.42     23.23 o 
   7   4  17      650.02      618.44     19.39 o 
   8   4  17     2104.90     2146.68     38.93 o 
   9   4  17       15.07       16.57      6.78 o 
  10   4  17       83.53       82.21     10.35 o 
  -7   5  17       11.10        9.52      9.53 o 
  -6   5  17       39.90       61.14      8.32 o 
  -5   5  17      342.44      321.72     14.21 o 
  -4   5  17       49.63       58.21      6.95 o 
  -3   5  17      598.21      621.84     17.30 o 
  -2   5  17      262.27      269.52     10.71 o 
  -1   5  17     1822.56     1657.06     32.75 o 
   0   5  17     1596.96     1461.06     35.76 o 
   1   5  17        0.01        1.85      3.24 o 
   2   5  17      576.40      576.99     17.30 o 
   3   5  17       13.47       23.22      5.51 o 
   4   5  17      257.87      299.13     10.79 o 
   5   5  17       64.91       55.07      6.57 o 
   6   5  17      561.77      556.75     18.55 o 
   7   5  17      221.43      246.24     13.19 o 
   8   5  17      221.94      256.13     14.30 o 
   9   5  17       67.31       50.67      8.42 o 
  10   5  17      281.15      294.19     16.83 o 
  -6   6  17       46.51       47.82      7.68 o 
  -5   6  17       98.31       97.45     11.98 o 
  -4   6  17       68.26       70.21      6.84 o 
  -3   6  17      455.83      470.94     18.86 o 
  -2   6  17        0.09        6.47      5.58 o 
  -1   6  17      379.81      387.77     17.81 o 
   0   6  17       62.11       61.25      9.22 o 
   1   6  17       32.29       24.05      8.34 o 
   2   6  17      288.75      313.20     10.69 o 
   3   6  17     1013.29     1098.18     23.01 o 
   4   6  17      814.06      768.41     18.26 o 
   5   6  17       27.82       20.09      4.97 o 
   6   6  17      774.73      794.80     21.39 o 
   7   6  17       49.42       73.07      7.89 o 
   8   6  17      267.79      268.78     13.96 o 
   9   6  17      149.71      165.37     12.27 o 
  10   6  17      115.33      103.77     10.90 o 
  -5   7  17        6.25        7.92      7.52 o 
  -4   7  17       86.75      110.61     11.68 o 
  -3   7  17        3.32        3.35      5.71 o 
  -2   7  17       72.17       64.78      8.80 o 
  -1   7  17       35.96       21.29      6.26 o 
   0   7  17        8.68       18.23      5.83 o 
   1   7  17     1234.05     1200.98     31.03 o 
   2   7  17       15.42       45.05      7.51 o 
   3   7  17        3.01       -2.37      3.83 o 
   4   7  17       30.14       20.40      4.52 o 
   5   7  17      302.62      280.18     11.01 o 
   6   7  17       14.29       24.33      5.32 o 
   7   7  17       54.73       81.61      8.10 o 
   8   7  17      377.32      358.62     15.41 o 
   9   7  17        2.85       11.23      6.24 o 
  10   7  17      117.16      131.61     13.96 o 
  -4   8  17        4.08       13.56      7.57 o 
  -3   8  17      104.75      105.67     11.29 o 
  -2   8  17      112.01       87.95     10.38 o 
  -1   8  17       17.05       17.93      6.69 o 
   0   8  17      281.14      273.37     13.79 o 
   1   8  17        1.25       -0.32      4.37 o 
   2   8  17        4.62        6.48      5.68 o 
   3   8  17       43.05       51.25      9.08 o 
   4   8  17      165.82      167.73     10.75 o 
   5   8  17      752.36      711.12     17.91 o 
   6   8  17      155.84      156.36     13.80 o 
   7   8  17      309.19      329.08     13.97 o 
   8   8  17       33.72       94.61     11.55 o 
   9   8  17      309.62      320.60     15.90 o 
  -3   9  17      127.83      135.80     14.68 o 
  -2   9  17        2.45       15.58      6.87 o 
  -1   9  17       41.60       34.02      7.51 o 
   0   9  17       84.51       63.57      8.71 o 
   1   9  17       95.79       84.16      9.43 o 
   2   9  17       49.56       58.31      6.76 o 
   3   9  17       64.89       61.80      9.41 o 
   4   9  17      224.51      179.48      9.86 o 
   5   9  17       34.00       39.03      7.13 o 
   6   9  17        0.84       46.93      6.84 o 
   7   9  17       15.03       13.45      5.88 o 
   8   9  17       78.08      102.38      9.49 o 
   9   9  17      213.16      222.73     13.88 o 
  -1  10  17        3.32       13.97      6.94 o 
   0  10  17      192.73      169.00     12.88 o 
   1  10  17      634.79      618.18     26.27 o 
   2  10  17       34.32       32.95      6.24 o 
   3  10  17       47.15       41.78      7.28 o 
   4  10  17      127.66      153.80      9.99 o 
   5  10  17       84.64       81.92      7.64 o 
   6  10  17       13.44       19.12      5.84 o 
   7  10  17      254.50      233.19     12.19 o 
   2  11  17      126.54      150.89     10.76 o 
   3  11  17       24.14       25.70      6.01 o 
   4  11  17       43.51       45.23      6.63 o 
   5  11  17        7.73        9.21      5.36 o 
  -4  -9  18      278.68      293.01     18.55 o 
  -3  -9  18      128.03      123.56     12.73 o 
  -2  -9  18       11.89        4.70      6.92 o 
  -1  -9  18       49.48       71.68     10.74 o 
   0  -9  18        6.71        9.19      7.75 o 
  -6  -8  18       28.95       20.92      8.30 o 
  -5  -8  18      140.60      130.62     12.91 o 
  -4  -8  18       59.91       60.41      9.90 o 
  -3  -8  18       22.65       22.94      7.97 o 
  -2  -8  18        5.36        8.08      6.34 o 
  -1  -8  18      105.09      108.42     11.95 o 
   0  -8  18       25.02       32.20      9.54 o 
   1  -8  18        3.87       -0.18      6.61 o 
   2  -8  18      152.58      187.48     15.99 o 
   3  -8  18        9.58        9.93      8.74 o 
  -7  -7  18      279.23      269.09     18.40 o 
  -6  -7  18      400.80      368.27     18.67 o 
  -5  -7  18        2.15        5.49      7.17 o 
  -4  -7  18      198.08      168.56     13.72 o 
  -3  -7  18       38.37       27.03     10.31 o 
  -2  -7  18      435.27      343.53     17.25 o 
  -1  -7  18      268.13      266.85     16.85 o 
   0  -7  18        6.01        4.45      6.23 o 
   1  -7  18       63.57       60.62      9.77 o 
   2  -7  18       94.58      111.74     12.26 o 
   3  -7  18        0.01        4.00      4.76 o 
   4  -7  18       25.92       25.74      6.35 o 
  -8  -6  18       12.29       14.59      6.69 o 
  -7  -6  18       64.98       66.98     10.26 o 
  -6  -6  18       75.47       76.83     10.22 o 
  -5  -6  18       50.32       55.22      9.01 o 
  -4  -6  18      783.96      719.18     37.40 o 
  -3  -6  18      669.30      653.72     23.48 o 
  -2  -6  18       14.87       11.75      6.23 o 
  -1  -6  18        0.18        2.13      4.69 o 
   0  -6  18       47.34       40.98      5.72 o 
   1  -6  18       76.21      115.39     11.78 o 
   2  -6  18       41.55       41.22      6.39 o 
   3  -6  18      302.77      277.64     13.82 o 
   4  -6  18        0.43       -5.17      4.93 o 
   5  -6  18       86.65       82.41      8.75 o 
  -8  -5  18      171.60      178.91      9.73 o 
  -7  -5  18      141.51      154.59      9.07 o 
  -6  -5  18      440.18      434.51     14.71 o 
  -5  -5  18      304.07      298.16     12.76 o 
  -4  -5  18      113.37      126.66      8.67 o 
  -3  -5  18      382.98      422.63     14.06 o 
  -2  -5  18      168.30      206.83     19.17 o 
  -1  -5  18      394.80      504.55     15.72 o 
   0  -5  18      254.75      241.33     11.89 o 
   1  -5  18      161.81      139.17      9.60 o 
   2  -5  18       67.73       57.98      7.27 o 
   3  -5  18       40.94       32.27      6.21 o 
   4  -5  18       24.80       22.96      6.11 o 
   5  -5  18       13.53        8.63      5.86 o 
   6  -5  18       62.51       99.78     13.26 o 
  -9  -4  18       14.08       10.26      5.93 o 
  -8  -4  18      138.50      143.57      9.95 o 
  -7  -4  18      294.52      276.22     12.87 o 
  -6  -4  18      151.19      166.49     11.44 o 
  -5  -4  18      124.46      115.53      9.16 o 
  -4  -4  18      378.14      359.37     14.13 o 
  -3  -4  18       59.64       76.18      7.67 o 
  -2  -4  18     1284.09     1292.07     29.12 o 
  -1  -4  18      407.60      368.70     14.88 o 
   0  -4  18      844.73      761.70     21.83 o 
   1  -4  18        0.10       -0.73      4.29 o 
   2  -4  18       61.74       61.49      6.58 o 
   3  -4  18     1284.72     1135.53     25.04 o 
   4  -4  18      567.77      508.09     17.47 o 
   5  -4  18       48.40       51.26      7.37 o 
   6  -4  18       61.05       63.91      9.54 o 
   7  -4  18      341.03      362.95     19.10 o 
  -9  -3  18       57.14       49.57     11.93 o 
  -8  -3  18      560.85      536.29     17.11 o 
  -7  -3  18      153.75      137.25      9.76 o 
  -6  -3  18      376.76      344.46     13.43 o 
  -5  -3  18       45.14       57.80      6.57 o 
  -4  -3  18     1878.15     1779.56     37.46 o 
  -3  -3  18      589.24      715.62     28.25 o 
  -2  -3  18      367.71      374.18     12.39 o 
  -1  -3  18       44.99      151.98      8.57 o 
   0  -3  18     1082.29     1088.22     22.86 o 
   1  -3  18       47.02      166.70      8.23 o 
   3  -3  18      320.32      331.62     10.53 o 
   4  -3  18       73.80       72.53      6.58 o 
   5  -3  18       78.39       79.50      7.94 o 
   6  -3  18       36.58       47.68      8.42 o 
   7  -3  18      107.88       92.59     11.78 o 
   8  -3  18      194.88      201.45     15.02 o 
  -9  -2  18        4.13        1.38     12.31 o 
  -8  -2  18       42.47       66.42     16.73 o 
  -7  -2  18      119.98      147.12     10.18 o 
  -6  -2  18      738.74      781.06     18.16 o 
  -5  -2  18      142.88      160.45      8.86 o 
  -4  -2  18      218.56      217.69      9.75 o 
  -3  -2  18      302.20      315.11     11.71 o 
  -2  -2  18     1288.19     1155.67     23.76 o 
  -1  -2  18      377.85      369.83     18.72 o 
   0  -2  18       58.48       55.52      5.33 o 
   1  -2  18      100.50      109.28      8.25 o 
   2  -2  18     2901.52     2780.41     46.86 o 
   3  -2  18     2817.41     2711.19     39.62 o 
   4  -2  18      492.04      491.14     18.25 o 
   5  -2  18      160.77      158.65     11.72 o 
   6  -2  18      111.00      127.36     10.95 o 
   7  -2  18        0.34       25.77      7.48 o 
   8  -2  18      140.70      159.34     13.30 o 
   9  -2  18      372.24      413.14     19.64 o 
  -9  -1  18       24.67       12.25     11.10 o 
  -8  -1  18       77.25       85.12     13.84 o 
  -7  -1  18      124.16      135.35     15.68 o 
  -6  -1  18     1063.22     1004.03     28.36 o 
  -5  -1  18      126.71      125.15      7.96 o 
  -4  -1  18      643.86      630.43     15.08 o 
  -3  -1  18       12.36       31.68      5.37 o 
  -2  -1  18     2005.68     2021.41     29.89 o 
  -1  -1  18       97.62      118.34      7.02 o 
   0  -1  18      332.46      351.92      9.39 o 
   1  -1  18       86.61      135.52      6.50 o 
   2  -1  18      492.56      451.92     10.25 o 
   3  -1  18     1779.56     1657.36     28.28 o 
   4  -1  18      272.48      297.29     10.34 o 
   5  -1  18      623.76      566.10     26.29 o 
   6  -1  18      159.50      135.78     11.03 o 
   7  -1  18      104.38      106.34     11.74 o 
   8  -1  18      205.07      187.51     18.26 o 
   9  -1  18      377.85      369.38     18.72 o 
  -9   0  18       16.33        5.17     10.62 o 
  -8   0  18       12.98       19.82     10.47 o 
  -7   0  18       52.68       49.94     11.79 o 
  -6   0  18     1529.23     1466.81     47.25 o 
  -5   0  18      237.85      222.35     14.18 o 
  -4   0  18        4.02        8.41      3.79 o 
  -3   0  18      280.95      342.65      7.85 o 
  -2   0  18      496.86      416.96      8.89 o 
  -1   0  18     1190.88     1112.12     16.50 o 
   0   0  18        0.00        1.34      2.88 o 
   1   0  18       78.56      104.81      9.72 o 
   2   0  18      816.75      757.04     13.58 o 
   3   0  18     1199.47     1159.51     19.79 o 
   4   0  18       12.77        2.44      4.46 o 
   5   0  18     1114.39     1010.58     20.74 o 
   6   0  18      531.36      518.47     14.22 o 
   7   0  18        1.64        9.07      6.34 o 
   8   0  18        0.21        2.97      6.33 o 
   9   0  18        0.68       -4.48      6.48 o 
  -8   1  18       71.40       95.62     17.76 o 
  -7   1  18       79.29      104.01     14.23 o 
  -6   1  18      152.50      176.50     16.55 o 
  -5   1  18       16.95       29.30      7.26 o 
  -4   1  18      625.78      562.74     13.86 o 
  -3   1  18     1282.67     1220.98     22.38 o 
  -2   1  18       17.03       29.82      3.43 o 
  -1   1  18      453.92      405.36      9.20 o 
   0   1  18      244.14      295.29      7.73 o 
   1   1  18      736.82      717.92     13.69 o 
   2   1  18       41.32       48.18      4.00 o 
   3   1  18       26.08       36.70      5.95 o 
   4   1  18     1109.00      990.68     19.62 o 
   5   1  18       67.66       73.83      6.36 o 
   6   1  18      214.95      308.40     20.62 o 
   7   1  18       11.19       22.88      5.02 o 
   8   1  18        0.31        6.65      5.21 o 
   9   1  18       26.78       20.99      8.48 o 
  10   1  18      152.77      157.45     15.38 o 
  -8   2  18       47.76       85.37     14.79 o 
  -7   2  18       57.03       35.08     15.46 o 
  -6   2  18       79.48       57.91     11.76 o 
  -5   2  18      232.38      240.58     15.19 o 
  -4   2  18       86.14       68.22      6.38 o 
  -3   2  18      199.93      431.13     14.33 o 
  -2   2  18      345.63      565.01     14.54 o 
  -1   2  18      375.03      400.13      9.88 o 
   0   2  18      937.11      793.52     14.86 o 
   1   2  18      897.75      902.08     21.40 o 
   2   2  18       85.87      102.11     11.74 o 
   3   2  18        2.07        9.52      2.78 o 
   4   2  18      290.05      305.06     15.63 o 
   5   2  18      172.01      186.74      9.58 o 
   6   2  18     1024.52      994.92     27.23 o 
   7   2  18      497.78      429.97     14.10 o 
   8   2  18       12.56       21.80      5.63 o 
   9   2  18       84.58       73.71      8.20 o 
  10   2  18       90.58       95.87     10.48 o 
  -8   3  18       25.24       32.54     12.13 o 
  -7   3  18      338.25      350.67     20.32 o 
  -6   3  18        3.87        7.20      6.91 o 
  -5   3  18      140.11      142.20      9.30 o 
  -4   3  18      109.59      124.53     12.74 o 
  -3   3  18      144.46      144.08      9.25 o 
  -2   3  18      188.68      209.16     10.60 o 
  -1   3  18      677.12      652.51     18.14 o 
   0   3  18     2582.15     2452.67     42.65 o 
   1   3  18      420.60      362.68     17.13 o 
   2   3  18      110.29      130.70      6.62 o 
   3   3  18      947.09      870.16     18.61 o 
   4   3  18      802.28      704.88     16.52 o 
   5   3  18      325.02      311.20     11.94 o 
   6   3  18     1165.73     1037.01     22.48 o 
   7   3  18       13.75       16.84      5.99 o 
   8   3  18       19.56       20.64      5.36 o 
   9   3  18        0.30       -8.84      4.42 o 
  10   3  18        1.24        2.72      5.55 o 
  -7   4  18       34.88       31.53     10.36 o 
  -6   4  18      322.43      294.77     16.50 o 
  -5   4  18       37.46       32.71      6.56 o 
  -4   4  18        3.54        5.77      4.77 o 
  -3   4  18      144.58      178.92     10.33 o 
  -2   4  18      125.98      134.46      8.61 o 
  -1   4  18      799.55      731.22     18.38 o 
   0   4  18      375.34      328.05      9.23 o 
   1   4  18      917.20      946.02     17.84 o 
   2   4  18      453.30      447.48     10.80 o 
   3   4  18      307.45      286.00     10.19 o 
   4   4  18      641.44      532.71     14.38 o 
   5   4  18     1399.54     1339.98     25.55 o 
   6   4  18      501.43      582.99     15.72 o 
   7   4  18      486.55      471.21     12.81 o 
   8   4  18      363.92      403.70     12.32 o 
   9   4  18      129.04      139.10     13.56 o 
  10   4  18       91.06      115.40     13.39 o 
  -6   5  18      232.67      243.38     14.04 o 
  -5   5  18      585.45      572.00     18.44 o 
  -4   5  18       67.61       66.05     13.15 o 
  -3   5  18      620.69      590.80     17.14 o 
  -2   5  18     1336.86     1167.73     25.92 o 
  -1   5  18       21.05       24.23      4.33 o 
   0   5  18      200.72      219.50     12.89 o 
   1   5  18      422.04      428.42     18.61 o 
   2   5  18      243.07      236.57      9.95 o 
   3   5  18       39.53       31.34      5.06 o 
   4   5  18      151.62      147.16      8.74 o 
   5   5  18        0.86        1.32      4.33 o 
   6   5  18      179.22      185.98     11.26 o 
   7   5  18      682.14      680.99     20.64 o 
   8   5  18       98.15       95.37      9.58 o 
   9   5  18       46.25       49.90      8.31 o 
  10   5  18      373.46      378.86     18.56 o 
  -6   6  18        4.31       20.79      6.76 o 
  -5   6  18        2.35        4.96      5.75 o 
  -4   6  18       37.50       36.73      5.89 o 
  -3   6  18       24.87       66.79      5.89 o 
  -2   6  18       56.76       67.28     12.87 o 
  -1   6  18      170.31      182.46     13.34 o 
   0   6  18      481.71      454.00     17.12 o 
   1   6  18      753.85      756.10     20.71 o 
   2   6  18     4318.40     4081.29     67.61 o 
   3   6  18     1277.40     1346.48     27.24 o 
   4   6  18      300.72      294.65     11.09 o 
   5   6  18       70.24       72.96      9.11 o 
   6   6  18       46.98       71.04      9.13 o 
   7   6  18     1502.50     1431.12     33.51 o 
   8   6  18     1610.13     1546.66     36.36 o 
   9   6  18       14.12       11.11      6.59 o 
  10   6  18        5.96        4.89     11.03 o 
  -5   7  18        9.51       16.96      8.15 o 
  -4   7  18       60.64       85.26     11.08 o 
  -3   7  18        8.48        5.02      7.27 o 
  -2   7  18       69.62       84.12     12.96 o 
  -1   7  18      389.65      334.43     15.37 o 
   0   7  18        8.24        3.51      4.77 o 
   1   7  18       77.92       90.05      9.07 o 
   2   7  18        0.30       -2.22      3.92 o 
   3   7  18     1254.75     1244.56     25.97 o 
   4   7  18      182.18      158.12      9.03 o 
   5   7  18      253.30      253.26     11.17 o 
   6   7  18      282.87      281.08     12.76 o 
   7   7  18      188.21      180.06     11.50 o 
   8   7  18       96.73       90.45      9.31 o 
   9   7  18      563.15      519.01     22.45 o 
  10   7  18       46.67       66.18      9.43 o 
  -4   8  18       15.71       10.56      7.77 o 
  -3   8  18       41.44       90.76     10.72 o 
  -2   8  18      118.50      149.20     12.52 o 
  -1   8  18        0.20        3.88      5.94 o 
   0   8  18      155.87      143.17     11.21 o 
   1   8  18       65.69       72.24      8.27 o 
   2   8  18      122.33      111.65      8.67 o 
   3   8  18      898.53      827.20     21.89 o 
   4   8  18     2210.89     2043.59     42.72 o 
   5   8  18      167.08      170.54      9.71 o 
   6   8  18      296.03      317.91     16.01 o 
   7   8  18      125.20      140.31     13.59 o 
   8   8  18      570.99      560.84     19.09 o 
   9   8  18       95.90      107.92     13.22 o 
  -2   9  18        1.41       17.52      9.47 o 
  -1   9  18        1.15       -7.25      5.57 o 
   0   9  18       47.24       65.76      8.80 o 
   1   9  18        3.85       22.34      6.08 o 
   2   9  18        4.80        6.88      5.05 o 
   3   9  18        2.28        5.92      4.77 o 
   4   9  18       51.49       51.01      6.82 o 
   5   9  18       14.44       10.76      5.11 o 
   6   9  18       85.14       85.51      7.67 o 
   7   9  18       52.02       57.54      8.29 o 
   8   9  18       98.97       88.52     11.69 o 
   0  10  18      687.53      621.99     22.62 o 
   1  10  18        8.35       24.03      7.46 o 
   2  10  18      175.45      157.91     10.77 o 
   3  10  18      200.25      261.30     12.66 o 
   4  10  18       95.38       93.87      8.75 o 
   5  10  18      111.10      116.25      9.12 o 
   6  10  18      680.32      601.66     18.72 o 
   7  10  18      401.01      417.75     17.36 o 
   3  11  18       32.19       35.40      6.71 o 
   4  11  18      138.78      130.49     10.10 o 
  -3  -9  19       40.43       29.81      9.85 o 
  -2  -9  19       43.59       53.54     10.41 o 
  -1  -9  19      612.23      565.37     23.73 o 
  -6  -8  19       29.41       42.66     15.02 o 
  -5  -8  19        3.75       -6.93      6.41 o 
  -4  -8  19      273.96      279.93     19.81 o 
  -3  -8  19        3.33        9.26      7.06 o 
  -2  -8  19       46.96       52.56     13.30 o 
  -1  -8  19       83.55       86.61     10.86 o 
   0  -8  19      140.59      154.20     14.22 o 
   1  -8  19      177.68      167.53     18.33 o 
   2  -8  19       61.38       67.41     11.58 o 
  -7  -7  19        3.49        2.37      7.13 o 
  -6  -7  19     1053.60     1122.27     35.01 o 
  -5  -7  19        4.39        2.12      7.68 o 
  -4  -7  19       25.73       31.36      8.10 o 
  -3  -7  19     1255.11     1117.84     33.67 o 
  -2  -7  19      896.67      870.39     28.76 o 
  -1  -7  19      475.29      466.42     20.29 o 
   0  -7  19       17.19       11.69      6.96 o 
   1  -7  19      754.46      687.53     43.27 o 
   2  -7  19       61.75       59.37     10.20 o 
   3  -7  19      254.10      257.78     12.06 o 
   4  -7  19      956.75      837.64     23.40 o 
  -7  -6  19       83.02       73.97     23.72 o 
  -6  -6  19      111.72       87.06     11.69 o 
  -5  -6  19       59.08       35.68      8.20 o 
  -4  -6  19        1.48        2.91      6.15 o 
  -3  -6  19        3.46        6.62      6.01 o 
  -2  -6  19       24.26       41.30     11.71 o 
  -1  -6  19       20.19       32.10      5.29 o 
   0  -6  19       78.44       52.58      6.45 o 
   1  -6  19       76.29       76.55      7.65 o 
   2  -6  19       79.24       76.18      7.96 o 
   3  -6  19      186.07      180.51     11.77 o 
   4  -6  19       11.46       14.13      6.56 o 
   5  -6  19        9.59       12.71      6.52 o 
  -8  -5  19      399.42      389.46     13.85 o 
  -7  -5  19      395.49      348.86     13.44 o 
  -6  -5  19       27.14       28.04      7.40 o 
  -5  -5  19      228.75      211.92     11.91 o 
  -4  -5  19        8.66       17.70      5.25 o 
  -3  -5  19      126.33      144.94      9.46 o 
  -2  -5  19      171.47      205.37     11.10 o 
  -1  -5  19       50.90       89.18      8.02 o 
   0  -5  19      723.94      709.16     19.84 o 
   1  -5  19      413.61      385.23     16.11 o 
   2  -5  19        5.42        0.18      5.28 o 
   3  -5  19       79.97      106.85      8.59 o 
   4  -5  19      118.79      109.57      9.21 o 
   5  -5  19       86.30      100.77      9.38 o 
   6  -5  19      297.85      331.90     20.10 o 
  -8  -4  19       10.45       19.66      6.13 o 
  -7  -4  19       30.67       34.22      6.39 o 
  -6  -4  19       92.69      112.60     16.23 o 
  -5  -4  19      205.61      196.47     11.70 o 
  -4  -4  19      172.37      214.86     11.91 o 
  -3  -4  19      835.95      732.69     20.33 o 
  -2  -4  19     3093.53     2921.62     55.83 o 
  -1  -4  19       45.86       39.40     11.78 o 
   0  -4  19       56.90       78.90      8.01 o 
   1  -4  19        0.84        1.15      4.65 o 
   2  -4  19       22.37       35.84      5.95 o 
   3  -4  19        7.09       16.20      5.55 o 
   4  -4  19       46.12       40.26      6.90 o 
   5  -4  19      421.31      427.15     17.37 o 
   6  -4  19      246.59      264.16     15.99 o 
   7  -4  19        5.52      -11.24      7.54 o 
  -8  -3  19      308.91      339.02     18.41 o 
  -7  -3  19       66.42       70.96      7.91 o 
  -6  -3  19       41.72       48.31      6.71 o 
  -5  -3  19     1175.24     1117.97     24.64 o 
  -4  -3  19      259.15      265.01     13.05 o 
  -3  -3  19      245.87      209.16     11.78 o 
  -2  -3  19      581.41      540.26     15.54 o 
  -1  -3  19      322.30      324.66     12.06 o 
   0  -3  19        9.00       14.20      4.79 o 
   1  -3  19      208.68      191.65      9.15 o 
   2  -3  19     1611.43     1545.48     28.34 o 
   3  -3  19        3.32       -1.35      3.83 o 
   4  -3  19       17.18        8.33      4.73 o 
   5  -3  19        8.61        6.88      6.70 o 
   6  -3  19        4.93        5.84      6.97 o 
   7  -3  19        0.04       10.63      7.87 o 
   8  -3  19       38.59       34.72      9.34 o 
  -8  -2  19      149.40      154.32     22.84 o 
  -7  -2  19        1.80        1.50      7.17 o 
  -6  -2  19     1372.07     1307.42     25.77 o 
  -5  -2  19      474.71      495.02     15.88 o 
  -4  -2  19       89.92       99.18      7.81 o 
  -3  -2  19      187.38      191.74     10.05 o 
  -2  -2  19      793.81      885.51     23.56 o 
  -1  -2  19     2180.13     2042.71     36.75 o 
   0  -2  19     1589.84     1531.85     26.94 o 
   1  -2  19      148.09      145.05      9.69 o 
   2  -2  19     2171.47     2085.05     34.82 o 
   3  -2  19     1204.16     1098.18     20.21 o 
   4  -2  19      335.63      346.29     13.13 o 
   5  -2  19      682.88      657.82     21.01 o 
   6  -2  19       19.08       25.12      8.20 o 
   7  -2  19        7.22        6.95      6.97 o 
   8  -2  19       97.06      112.39     21.55 o 
  -8  -1  19      330.71      338.03     23.99 o 
  -7  -1  19      264.05      301.26     22.02 o 
  -6  -1  19     1427.41     1407.56     38.38 o 
  -5  -1  19        7.32        7.35      4.85 o 
  -4  -1  19      301.72      316.51     11.41 o 
  -3  -1  19        6.17        3.64      4.19 o 
  -2  -1  19       86.58      109.03      8.62 o 
  -1  -1  19      597.05      640.79     13.29 o 
   0  -1  19      271.06      258.29      8.74 o 
   1  -1  19      181.88      178.59      7.50 o 
   2  -1  19      146.75      139.70      6.61 o 
   3  -1  19      286.34      353.28     13.40 o 
   4  -1  19      408.95      395.35     13.49 o 
   5  -1  19      175.40      167.95     11.75 o 
   6  -1  19      160.17      230.71     13.93 o 
   7  -1  19       59.63       56.01      8.75 o 
   8  -1  19        0.09       -4.32      6.71 o 
   9  -1  19       64.80       82.11     11.19 o 
  -8   0  19      197.22      206.55     19.99 o 
  -7   0  19        1.03        5.92      9.16 o 
  -6   0  19      233.40      297.75     21.35 o 
  -5   0  19        5.83       13.12      7.10 o 
  -4   0  19      160.87      199.66     13.20 o 
  -3   0  19      142.69      157.32      6.97 o 
  -2   0  19      276.14      447.36      9.57 o 
  -1   0  19      104.41      109.80      5.28 o 
   0   0  19      346.10      336.93      9.22 o 
   1   0  19      546.50      500.62     11.44 o 
   2   0  19      100.71      109.61      6.27 o 
   3   0  19      923.62      914.90     21.37 o 
   4   0  19      307.93      303.97     10.97 o 
   5   0  19      278.24      270.03     10.87 o 
   6   0  19      117.69      131.62      9.18 o 
   7   0  19      520.78      465.42     18.40 o 
   8   0  19      170.14      171.59     13.04 o 
   9   0  19        9.55       -1.17      6.96 o 
  -8   1  19      281.96      273.70     22.53 o 
  -7   1  19       47.61       33.67     13.92 o 
  -6   1  19        0.11       18.83     18.14 o 
  -5   1  19       49.45       44.45     12.57 o 
  -4   1  19     1568.36     1489.42     46.38 o 
  -3   1  19      422.18      423.86     13.21 o 
  -2   1  19       12.45        8.32      3.44 o 
  -1   1  19       11.91       31.81      4.09 o 
   0   1  19        0.34        7.41      3.28 o 
   1   1  19       33.10       36.65      5.32 o 
   2   1  19     2099.64     2139.03     31.64 o 
   3   1  19        5.42       18.88      4.36 o 
   4   1  19      506.01      512.03     13.40 o 
   5   1  19      233.14      262.37     10.60 o 
   6   1  19      573.14      530.55     14.39 o 
   7   1  19      123.63      118.10     12.25 o 
   9   1  19        4.93        2.78      8.32 o 
  10   1  19      130.29      123.42     14.36 o 
  -8   2  19       42.86       53.69     17.77 o 
  -7   2  19       95.99      102.94     14.70 o 
  -6   2  19      410.07      346.61     17.50 o 
  -5   2  19       67.69       74.35      7.97 o 
  -4   2  19        5.51       13.92      4.32 o 
  -3   2  19       11.03       91.65      7.80 o 
  -1   2  19      326.77      330.50      9.22 o 
   0   2  19      539.44      464.05     10.91 o 
   1   2  19       48.13       44.25      4.35 o 
   2   2  19      675.98      818.97     18.71 o 
   3   2  19      104.60      335.41     16.92 o 
   4   2  19      761.22      667.92     25.50 o 
   5   2  19      278.86      241.71     12.22 o 
   6   2  19      304.37      378.41     15.91 o 
   7   2  19       35.60       36.81      6.04 o 
   8   2  19       36.88       75.80      7.71 o 
   9   2  19       27.74       25.07     10.35 o 
  10   2  19       36.25       30.99      9.64 o 
  -7   3  19       67.75       56.30     10.54 o 
  -6   3  19        1.49        6.26      7.25 o 
  -5   3  19       24.28       29.27      7.52 o 
  -4   3  19        6.87        7.15      5.41 o 
  -3   3  19        7.87        3.65      4.40 o 
  -2   3  19     1652.18     1638.03     34.14 o 
  -1   3  19     1077.43     1055.11     24.60 o 
   0   3  19        1.80        7.93      3.31 o 
   1   3  19      177.59      180.40      8.26 o 
   2   3  19      401.02      419.22     13.76 o 
   3   3  19     1868.30     1797.61     32.53 o 
   4   3  19     2341.98     2178.40     43.07 o 
   5   3  19      238.34      268.04     12.89 o 
   6   3  19      698.11      824.70     23.05 o 
   7   3  19       26.27       27.12      7.05 o 
   8   3  19        0.65        1.45      4.66 o 
   9   3  19        4.87        4.19      5.30 o 
  10   3  19       80.48       72.63      8.14 o 
  -7   4  19      118.83       97.00     14.20 o 
  -6   4  19      169.19      160.55     16.45 o 
  -5   4  19       90.24       85.37      8.79 o 
  -4   4  19       59.86       46.84      6.92 o 
  -3   4  19       83.61      144.24     11.88 o 
  -2   4  19      129.98      134.54      8.75 o 
  -1   4  19        7.46        6.56      4.72 o 
   0   4  19      449.61      415.65     10.85 o 
   1   4  19       12.40       13.39      3.49 o 
   2   4  19     1109.43      964.81     18.53 o 
   3   4  19       36.53       37.55      4.20 o 
   4   4  19     1169.29     1073.84     21.56 o 
   5   4  19      755.07      706.33     16.21 o 
   6   4  19       98.93      100.17      6.27 o 
   7   4  19       31.62       43.52      7.01 o 
   8   4  19      405.06      360.78     11.86 o 
   9   4  19      197.38      178.06     14.18 o 
  10   4  19       63.95       68.41      9.88 o 
  -6   5  19      641.26      692.89     25.00 o 
  -5   5  19      135.62      134.49     10.39 o 
  -4   5  19        3.03        5.99      5.23 o 
  -3   5  19       51.59       50.87      6.64 o 
  -2   5  19      108.55      126.60      8.22 o 
  -1   5  19       86.53       78.88      6.14 o 
   0   5  19      592.18      544.67     27.96 o 
   1   5  19     1147.33     1105.05     26.44 o 
   2   5  19       37.72       64.18      6.00 o 
   3   5  19      903.79      885.41     20.45 o 
   4   5  19       22.28       20.98      5.03 o 
   5   5  19     1146.40     1149.19     33.11 o 
   6   5  19      989.41      982.95     27.73 o 
   7   5  19       52.09      113.15     12.03 o 
   8   5  19        5.48       17.43      6.28 o 
   9   5  19       62.10       61.26      9.10 o 
  10   5  19       12.55       29.75      7.89 o 
  -5   6  19       53.31       49.96      8.49 o 
  -4   6  19       35.78       31.13      5.82 o 
  -3   6  19        5.87       12.06      6.78 o 
  -2   6  19       86.65       78.30     11.21 o 
  -1   6  19      333.09      310.58     18.71 o 
   0   6  19       57.39       62.61      7.88 o 
   1   6  19      464.91      466.56     15.70 o 
   2   6  19      388.52      347.21     13.58 o 
   3   6  19      153.94      153.85      8.93 o 
   4   6  19       21.39       32.16      5.38 o 
   5   6  19      360.61      378.64     14.16 o 
   6   6  19     1046.98      974.78     25.34 o 
   7   6  19      152.06      141.19     11.17 o 
   8   6  19       18.72       28.42      6.94 o 
   9   6  19        0.00        5.07      6.13 o 
  10   6  19       55.90       51.27      8.96 o 
  -4   7  19      272.60      334.87     20.05 o 
  -3   7  19       38.19       32.81      8.16 o 
  -2   7  19       35.24       35.50      7.74 o 
  -1   7  19      304.41      349.60     17.17 o 
   0   7  19       57.00       48.16      8.46 o 
   1   7  19       53.88       81.90      8.30 o 
   2   7  19      602.37      559.16     27.14 o 
   3   7  19      627.41      686.73     19.70 o 
   4   7  19      199.52      189.72     10.07 o 
   5   7  19      119.78      102.85      7.96 o 
   6   7  19      106.02      111.52      9.10 o 
   7   7  19      246.27      243.32     13.52 o 
   8   7  19      177.26      180.90     12.47 o 
   9   7  19       82.75       74.98      9.46 o 
  -3   8  19       28.88       18.55     17.03 o 
  -2   8  19      203.38      230.53     15.81 o 
  -1   8  19      150.26      144.45     12.22 o 
   0   8  19        5.26        8.89      5.68 o 
   1   8  19        0.02        4.93      7.22 o 
   2   8  19      213.13      227.31     11.91 o 
   3   8  19      387.62      436.49     15.28 o 
   4   8  19      709.77      690.40     20.01 o 
   5   8  19      139.82      160.50     14.72 o 
   6   8  19        0.10       13.80      5.53 o 
   7   8  19      213.97      217.08     12.68 o 
   8   8  19        0.72        5.73      5.82 o 
   9   8  19       41.84       41.59      8.30 o 
  -2   9  19       36.40       62.64      9.89 o 
  -1   9  19      359.58      376.34     18.25 o 
   0   9  19       40.87       33.85     14.95 o 
   1   9  19      204.12      191.47     15.62 o 
   2   9  19      117.37      138.74     10.13 o 
   3   9  19       21.20       42.39      7.29 o 
   4   9  19      104.66       99.21      8.75 o 
   5   9  19        1.90       -3.45      4.84 o 
   6   9  19       10.08        8.85      5.84 o 
   7   9  19       38.65       44.41      7.22 o 
   8   9  19      375.71      402.26     27.49 o 
   0  10  19       42.19       47.70      9.51 o 
   1  10  19      190.55      186.51     13.29 o 
   2  10  19        2.19        2.10      5.23 o 
   3  10  19       60.62       86.33      8.48 o 
   4  10  19       50.46       47.46      7.16 o 
   5  10  19       20.96       28.00      8.52 o 
   6  10  19       15.20       32.51      8.89 o 
   7  10  19       13.18       16.08      6.88 o 
  -5  -8  20       11.13        0.45      7.12 o 
  -4  -8  20        7.98       15.19     12.25 o 
  -3  -8  20       48.86       61.30     10.03 o 
  -2  -8  20       11.34        9.68      7.25 o 
  -1  -8  20       20.85       20.35      9.11 o 
   0  -8  20       13.31       20.31     12.17 o 
   1  -8  20      210.40      224.25     19.49 o 
  -6  -7  20      262.87      345.33     20.90 o 
  -5  -7  20       73.28       70.87     10.96 o 
  -4  -7  20      118.32      123.36     12.77 o 
  -3  -7  20      574.52      506.58     22.01 o 
  -2  -7  20       26.17       21.29      9.26 o 
  -1  -7  20      244.87      335.41     35.26 o 
   0  -7  20      212.11      211.29     16.06 o 
   1  -7  20      128.05       93.09     11.65 o 
   2  -7  20      768.30      779.14     28.12 o 
   3  -7  20       15.69       19.54      5.83 o 
  -7  -6  20      171.14      155.25     14.62 o 
  -6  -6  20        2.21        3.40      6.92 o 
  -5  -6  20       65.92       51.92      9.52 o 
  -4  -6  20       51.45       57.23      9.70 o 
  -3  -6  20       31.03       22.51     10.98 o 
  -2  -6  20       77.47      129.71     14.65 o 
  -1  -6  20       39.35       49.64      6.22 o 
   0  -6  20      600.94      570.36     17.36 o 
   1  -6  20       27.62       29.72      6.20 o 
   2  -6  20       58.10       54.03      7.44 o 
   3  -6  20      245.74      220.62     12.98 o 
   4  -6  20        1.17        0.47      6.10 o 
   5  -6  20       13.06        8.02      7.69 o 
  -8  -5  20      282.61      278.80     12.52 o 
  -7  -5  20        1.59       12.50      5.82 o 
  -6  -5  20      273.49      279.01     13.28 o 
  -5  -5  20      611.25      563.94     17.65 o 
  -4  -5  20      334.71      309.41     13.19 o 
  -3  -5  20      423.81      406.17     14.89 o 
  -2  -5  20      654.22      714.65     20.05 o 
  -1  -5  20      124.75      214.08     11.62 o 
   0  -5  20      159.60      152.15     10.36 o 
   1  -5  20      577.77      587.26     18.38 o 
   2  -5  20      642.94      624.69     19.42 o 
   3  -5  20      566.74      498.33     37.42 o 
   4  -5  20       19.51       14.11      6.13 o 
   5  -5  20        4.87        0.38     10.46 o 
   6  -5  20      101.95       86.80     12.94 o 
  -8  -4  20       18.65       68.32      8.33 o 
  -7  -4  20      157.76      159.47     11.87 o 
  -6  -4  20      212.87      234.82     13.36 o 
  -5  -4  20      150.67      143.96     12.47 o 
  -4  -4  20      401.28      389.87     14.99 o 
  -3  -4  20      382.37      348.98     14.18 o 
  -2  -4  20        5.25        2.14      4.75 o 
  -1  -4  20       27.16       12.36      8.75 o 
   0  -4  20      118.72      124.29     20.82 o 
   1  -4  20      449.59      402.56     21.44 o 
   2  -4  20      771.02      727.53     21.11 o 
   3  -4  20      199.29      183.27     10.79 o 
   4  -4  20      271.36      312.87     14.09 o 
   5  -4  20      219.24      221.06     17.18 o 
   6  -4  20      144.28      169.93     13.55 o 
   7  -4  20       38.22       44.70      9.94 o 
  -8  -3  20        2.14        8.44      7.71 o 
  -7  -3  20       29.68       20.82      6.17 o 
  -6  -3  20      333.61      310.57     13.80 o 
  -5  -3  20       80.25       93.62      9.07 o 
  -4  -3  20      235.01      247.17     13.30 o 
  -3  -3  20     1142.76     1154.84     27.79 o 
  -2  -3  20     2702.90     2567.25     50.53 o 
  -1  -3  20      624.63      558.52     15.77 o 
   0  -3  20     2202.97     2067.56     37.86 o 
   1  -3  20      175.64      236.04     11.20 o 
   2  -3  20      893.10      823.40     18.41 o 
   3  -3  20      642.07      578.23     13.98 o 
   4  -3  20      281.05      282.48     13.24 o 
   5  -3  20      727.91      682.32     22.30 o 
   6  -3  20       60.20       38.47      9.85 o 
   7  -3  20       10.72        6.95      7.67 o 
  -8  -2  20      183.64      172.62     24.43 o 
  -7  -2  20        9.02        8.78      9.39 o 
  -6  -2  20      313.00      357.75     13.17 o 
  -5  -2  20      150.28      157.32     14.20 o 
  -4  -2  20      197.03      187.56     10.44 o 
  -3  -2  20      124.26      150.83      9.20 o 
  -2  -2  20     2627.33     2677.09     46.42 o 
  -1  -2  20      118.90      115.56      8.22 o 
   0  -2  20     1096.64     1097.29     23.50 o 
   1  -2  20      380.84      391.74     12.02 o 
   2  -2  20     2353.86     2149.83     35.89 o 
   3  -2  20      329.63      314.78     10.59 o 
   4  -2  20      787.18      738.55     26.38 o 
   5  -2  20      173.77      180.21     12.75 o 
   6  -2  20       20.53       30.62      7.61 o 
   7  -2  20       27.28       31.44      9.66 o 
   8  -2  20       17.32       30.73      9.12 o 
  -8  -1  20       30.29       48.86     12.44 o 
  -7  -1  20       17.06       32.32     10.85 o 
  -6  -1  20      112.03      119.51     14.52 o 
  -5  -1  20      445.68      392.18     15.69 o 
  -4  -1  20      448.94      420.87     12.49 o 
  -3  -1  20     1372.94     1338.33     27.22 o 
  -2  -1  20      109.72      130.09      8.52 o 
  -1  -1  20     1574.78     1506.61     26.67 o 
   0  -1  20     2454.14     2200.59     32.73 o 
   1  -1  20     1482.93     1804.06     27.99 o 
   2  -1  20     1553.32     1673.63     26.75 o 
   3  -1  20       63.10       87.56      6.19 o 
   4  -1  20      365.72      346.23     19.96 o 
   5  -1  20        1.15        9.96      6.29 o 
   6  -1  20       28.84       49.01      8.49 o 
   7  -1  20      762.26      716.60     24.44 o 
   8  -1  20        0.24        1.90      6.81 o 
   9  -1  20        7.72        8.41      8.34 o 
  -8   0  20       56.58       65.37     17.05 o 
  -7   0  20       48.35       39.99     11.55 o 
  -6   0  20     1401.79     1188.73     54.15 o 
  -5   0  20      206.32      231.36     18.68 o 
  -4   0  20      353.65      318.92     16.06 o 
  -3   0  20      106.04      142.18     11.75 o 
  -2   0  20      624.08      939.71     18.62 o 
  -1   0  20      408.42      396.88      9.64 o 
   0   0  20     1246.05     1223.26     20.64 o 
   1   0  20       10.57        9.18      3.61 o 
   2   0  20     2197.15     2117.67     34.90 o 
   3   0  20      470.06      429.38     11.42 o 
   4   0  20        9.31        9.75      4.87 o 
   5   0  20     1227.84     1137.33     22.93 o 
   6   0  20     1469.80     1421.80     32.61 o 
   7   0  20      325.96      297.23     16.27 o 
   8   0  20       86.63       71.90     10.20 o 
   9   0  20        1.63        3.01      7.51 o 
  -8   1  20      470.13      459.44     26.32 o 
  -7   1  20        0.99       22.71     10.66 o 
  -6   1  20      495.49      507.53     55.68 o 
  -5   1  20      171.81      173.71     52.45 o 
  -4   1  20      224.13      209.53     13.60 o 
  -3   1  20      853.49      863.73     18.12 o 
  -2   1  20     2905.29     2685.17     39.20 o 
  -1   1  20     4596.34     4438.64     60.69 o 
   0   1  20      454.34      557.78     16.99 o 
   1   1  20      717.07      728.82     15.87 o 
   2   1  20      554.96      484.77     11.60 o 
   3   1  20      510.27      459.16     12.66 o 
   4   1  20      444.87      389.03     16.88 o 
   5   1  20        1.66        4.87      4.20 o 
   6   1  20       11.33      135.74      9.03 o 
   7   1  20       75.55       97.78      8.33 o 
   8   1  20       28.34       18.54     12.20 o 
   9   1  20      241.15      251.99     19.56 o 
  -7   2  20       45.56       47.36     25.81 o 
  -6   2  20       23.33       14.90      9.68 o 
  -5   2  20       84.50       74.78      9.70 o 
  -4   2  20      199.29      170.87      9.71 o 
  -3   2  20       25.59       44.73      5.56 o 
  -1   2  20      194.67      182.47      7.86 o 
   0   2  20      361.92      362.53      9.85 o 
   1   2  20      487.78      530.84     12.18 o 
   2   2  20      696.14      734.49     16.51 o 
   3   2  20       61.84       70.04      5.87 o 
   4   2  20        9.37       10.05      4.54 o 
   5   2  20      344.36      358.41     15.39 o 
   6   2  20      197.46      204.78     10.68 o 
   7   2  20      658.84      570.30     16.73 o 
   8   2  20      556.93      550.53     17.07 o 
   9   2  20      248.54      249.45     13.39 o 
  10   2  20      105.95      108.50     13.66 o 
  -7   3  20      119.79      135.15     16.52 o 
  -6   3  20      362.30      366.81     18.89 o 
  -5   3  20      785.83      734.91     21.45 o 
  -4   3  20      226.34      232.61     12.53 o 
  -3   3  20        9.62       30.09      5.59 o 
  -2   3  20       31.84       57.62      7.54 o 
  -1   3  20        7.15       33.34      4.57 o 
   0   3  20     1266.80     1102.14     20.86 o 
   1   3  20     1089.98     1035.42     18.14 o 
   2   3  20      326.92      294.61      9.62 o 
   3   3  20        5.90       27.53      4.85 o 
   4   3  20      124.86      131.81      9.80 o 
   5   3  20      357.82      336.93     11.77 o 
   6   3  20      217.45      199.79     10.14 o 
   7   3  20       64.05       80.29      7.37 o 
   8   3  20        4.39       -0.78      4.58 o 
   9   3  20       33.84       21.34      6.38 o 
  10   3  20      112.30      130.15     10.13 o 
  -6   4  20      234.71      220.04     20.76 o 
  -5   4  20      227.30      222.70     13.10 o 
  -4   4  20      833.38      808.27     34.19 o 
  -3   4  20      188.80      188.94     10.91 o 
  -2   4  20      127.21      109.44      9.58 o 
  -1   4  20       29.99       21.63      5.05 o 
   0   4  20      634.84      532.75     14.11 o 
   1   4  20      260.96      268.87     12.08 o 
   2   4  20      617.34      738.19     15.59 o 
   3   4  20      213.68      192.59      9.94 o 
   4   4  20      982.67      884.54     19.00 o 
   5   4  20      119.40      111.63      6.82 o 
   6   4  20      343.43      412.86     12.17 o 
   7   4  20       95.01      259.02     55.31 o 
   8   4  20      164.91      174.45      9.03 o 
   9   4  20       18.00       23.87      4.66 o 
  10   4  20      331.45      316.14     18.82 o 
  -6   5  20       48.75       45.53      9.15 o 
  -5   5  20      116.78      121.37     10.27 o 
  -4   5  20      699.41      699.97     20.36 o 
  -3   5  20      751.39      702.70     20.37 o 
  -2   5  20       76.58       84.60      7.20 o 
  -1   5  20       23.09       13.47      4.23 o 
   0   5  20        1.05        0.66      3.01 o 
   1   5  20       88.88      104.99      8.48 o 
   2   5  20      745.89      694.33     17.57 o 
   3   5  20       51.62      113.29     20.04 o 
   4   5  20      298.44      273.75     17.62 o 
   5   5  20       45.08       47.06      6.82 o 
   6   5  20      483.79      629.84     19.67 o 
   7   5  20       78.23      116.01     10.04 o 
   8   5  20        3.58        4.47      5.52 o 
   9   5  20       36.18       26.58      7.84 o 
  10   5  20       15.91       -5.50      6.73 o 
  -5   6  20        1.48       12.07      5.98 o 
  -4   6  20        1.71        6.09      4.89 o 
  -3   6  20        0.15       17.71      4.58 o 
  -2   6  20      210.83      192.35     13.92 o 
  -1   6  20       45.93       30.62      7.09 o 
   0   6  20      101.21       96.91     10.05 o 
   1   6  20      115.71      108.99      8.94 o 
   2   6  20       94.85       81.01      7.80 o 
   3   6  20      120.13      110.96      8.02 o 
   4   6  20      328.34      360.07     12.99 o 
   5   6  20      320.00      332.38     13.76 o 
   6   6  20     1031.36      970.09     25.55 o 
   7   6  20       66.01       69.11      8.30 o 
   8   6  20        0.01        9.75      8.28 o 
   9   6  20      356.13      360.03     18.46 o 
  -4   7  20      164.67      157.53     14.34 o 
  -3   7  20       11.70       18.06      7.45 o 
  -2   7  20     1283.01     1334.96     45.87 o 
  -1   7  20      118.52      124.92     11.25 o 
   0   7  20       25.47       24.92      6.61 o 
   1   7  20       51.12       43.75      6.87 o 
   2   7  20       26.79       24.86      5.67 o 
   3   7  20      828.72      812.08     33.62 o 
   4   7  20      135.35      131.25      8.90 o 
   5   7  20      134.97      134.03      9.03 o 
   6   7  20      430.18      418.25     15.81 o 
   7   7  20      617.52      586.60     19.41 o 
   8   7  20      111.52      115.10     16.45 o 
   9   7  20      270.77      290.38     16.69 o 
  -3   8  20       11.60       18.35      7.85 o 
  -2   8  20        8.70       28.99     13.08 o 
  -1   8  20        0.00        4.48      5.95 o 
   0   8  20      169.64      145.59     11.92 o 
   1   8  20      110.67      116.17     18.96 o 
   2   8  20       44.28       48.17      8.02 o 
   3   8  20        0.01       -0.13      5.07 o 
   4   8  20        0.04        5.18      5.05 o 
   5   8  20      941.36      871.35     21.54 o 
   6   8  20      592.44      627.29     19.59 o 
   7   8  20      166.22      163.11     11.48 o 
   8   8  20        1.82       33.47      7.49 o 
  -1   9  20        4.23        7.24      6.35 o 
   0   9  20      354.95      333.92     16.60 o 
   1   9  20      120.73      148.53     11.09 o 
   2   9  20       32.86       34.52      6.82 o 
   3   9  20        2.35       -6.16      4.60 o 
   4   9  20       47.00       43.34      7.70 o 
   5   9  20      220.33      213.95     13.67 o 
   6   9  20       12.04        4.54      8.25 o 
   7   9  20       46.07       53.83      8.00 o 
   8   9  20      106.76      122.18     10.96 o 
   1  10  20       11.90        8.01      6.04 o 
   2  10  20        8.98       33.89      9.27 o 
   3  10  20       50.03       52.52      7.55 o 
   4  10  20       50.94       80.43      8.61 o 
   5  10  20        8.64       16.96      6.55 o 
   6  10  20        4.70        4.36      5.89 o 
  -4  -8  21        2.74        3.02      7.10 o 
  -3  -8  21       10.88       19.27      8.18 o 
  -2  -8  21       32.11       45.34     10.82 o 
  -1  -8  21        7.84       13.06      8.24 o 
   0  -8  21        8.30        5.87     11.52 o 
  -6  -7  21       38.77       39.87     12.42 o 
  -5  -7  21      564.25      583.18     24.34 o 
  -4  -7  21       91.85       81.11     11.19 o 
  -3  -7  21        4.38       -2.79      6.81 o 
  -2  -7  21     1448.01     1464.01     41.64 o 
  -1  -7  21       22.46       72.70     10.44 o 
   0  -7  21       54.44       59.19     13.07 o 
   1  -7  21       31.68       35.70      9.44 o 
   2  -7  21      111.61       99.76     12.66 o 
   3  -7  21       79.74       88.43      8.48 o 
  -7  -6  21        8.11        5.86      8.24 o 
  -6  -6  21      327.16      352.37     21.16 o 
  -5  -6  21      100.55       80.12     16.11 o 
  -4  -6  21      100.41       86.09     11.35 o 
  -3  -6  21       21.61       23.07     10.10 o 
  -2  -6  21        3.21       12.95      4.75 o 
  -1  -6  21       19.11       23.60      9.25 o 
   0  -6  21       47.06       48.00      6.99 o 
   1  -6  21      419.34      409.60     16.06 o 
   2  -6  21       17.24        5.23      6.38 o 
   3  -6  21        2.51       11.37      6.43 o 
   4  -6  21      184.13      159.43     14.41 o 
  -7  -5  21      786.84      802.31     22.69 o 
  -6  -5  21      647.44      575.42     18.26 o 
  -5  -5  21      171.51      165.15     10.97 o 
  -4  -5  21      102.69       96.69      8.73 o 
  -3  -5  21      163.20      154.17     10.51 o 
  -2  -5  21      191.60      165.95     22.41 o 
  -1  -5  21        0.13       25.25      6.04 o 
   0  -5  21     1949.88     1842.61     39.59 o 
   1  -5  21       93.69       81.42      8.48 o 
   2  -5  21       44.14       56.31      7.92 o 
   3  -5  21        9.66       11.10      6.34 o 
   4  -5  21       52.32       45.53      7.99 o 
   5  -5  21        4.42       -5.49      8.37 o 
  -8  -4  21       39.73       48.44      8.20 o 
  -7  -4  21        2.98       13.47      5.89 o 
  -6  -4  21      461.21      423.84     16.32 o 
  -5  -4  21      101.33      118.25     12.47 o 
  -4  -4  21        0.27        4.98      5.19 o 
  -3  -4  21      113.95      138.57     10.23 o 
  -2  -4  21       63.43       62.72      7.56 o 
  -1  -4  21      673.46      568.24     17.96 o 
   0  -4  21       73.54       83.28      8.34 o 
   1  -4  21       66.39       65.81      9.70 o 
   2  -4  21      149.60      122.70      9.92 o 
   3  -4  21      251.32      250.69     12.75 o 
   4  -4  21       45.85       41.20      7.91 o 
   5  -4  21      524.72      508.66     23.03 o 
   6  -4  21       84.68       64.98     10.39 o 
  -8  -3  21      184.64      177.44     23.16 o 
  -7  -3  21       15.40       17.35      6.70 o 
  -6  -3  21       15.90       11.56      5.49 o 
  -5  -3  21      770.17      727.51     21.51 o 
  -4  -3  21     1179.18     1072.49     27.15 o 
  -3  -3  21      262.71      267.59     13.28 o 
  -2  -3  21       15.51        9.56      5.30 o 
  -1  -3  21      261.15      388.85     13.12 o 
   0  -3  21       26.43       18.82      5.29 o 
   1  -3  21      579.87      653.46     17.36 o 
   2  -3  21      622.01      600.07     15.48 o 
   3  -3  21      134.76      129.39      7.77 o 
   4  -3  21       48.39       34.88      9.93 o 
   5  -3  21       53.42       58.30      9.28 o 
   6  -3  21        0.76       18.49      7.80 o 
   7  -3  21       44.71       70.37     10.81 o 
  -8  -2  21      102.60      108.90     20.94 o 
  -7  -2  21       73.16       70.30     18.06 o 
  -6  -2  21      424.98      393.26     20.06 o 
  -5  -2  21       13.03       16.47      5.09 o 
  -4  -2  21       35.70       46.48      6.60 o 
  -3  -2  21       15.47      102.60      9.00 o 
  -2  -2  21      954.36      960.26     21.94 o 
  -1  -2  21       81.32       86.27      7.42 o 
   0  -2  21      152.73      183.07     10.11 o 
   1  -2  21     1776.21     1639.79     29.17 o 
   2  -2  21     2624.42     2577.93     41.93 o 
   3  -2  21      143.51      173.06      9.35 o 
   4  -2  21       25.89       17.14      7.21 o 
   5  -2  21       59.98       56.71      8.83 o 
   6  -2  21       60.88       66.25      9.72 o 
   7  -2  21       26.58       52.98     15.70 o 
   8  -2  21       39.67       58.59     10.64 o 
  -8  -1  21       67.52       84.15     14.71 o 
  -7  -1  21       62.31       85.70     13.84 o 
  -6  -1  21      126.91       93.94     16.54 o 
  -5  -1  21      338.17      343.94     18.26 o 
  -4  -1  21      396.14      416.42     16.47 o 
  -3  -1  21      723.88      965.00     22.07 o 
  -2  -1  21      845.97      853.16     20.23 o 
  -1  -1  21        1.14        8.57      4.54 o 
   0  -1  21     1480.98     1542.97     27.47 o 
   1  -1  21     1192.96     1266.99     23.91 o 
   2  -1  21      162.21      174.55      9.99 o 
   3  -1  21     1117.37     1114.33     24.82 o 
   4  -1  21      156.45      188.90     18.08 o 
   5  -1  21      570.74      523.00     18.85 o 
   6  -1  21      190.19      165.82     12.79 o 
   7  -1  21       12.00        9.19      7.92 o 
   8  -1  21       42.59       48.03      9.53 o 
  -8   0  21       50.77       45.89     19.91 o 
  -7   0  21       92.46      114.82     15.66 o 
  -6   0  21       73.96      103.71     19.02 o 
  -5   0  21      126.34      146.63     17.02 o 
  -4   0  21       24.65       29.39      7.79 o 
  -3   0  21       33.19       83.35      9.86 o 
  -2   0  21      954.31      856.92     19.58 o 
  -1   0  21      189.45      200.18      9.15 o 
   0   0  21      419.28      453.64     12.49 o 
   1   0  21      105.44      120.77      7.64 o 
   2   0  21     3426.38     3316.07     50.99 o 
   3   0  21        1.56       15.95      4.25 o 
   4   0  21        4.25        9.30      4.44 o 
   5   0  21       54.35       64.43      7.24 o 
   6   0  21      373.13      326.57     15.96 o 
   7   0  21        3.05       23.01      7.47 o 
   8   0  21      133.75      133.52     12.36 o 
   9   0  21       13.48       15.04      8.52 o 
  -7   1  21       11.84       34.94     11.98 o 
  -6   1  21       27.21       24.39     10.56 o 
  -5   1  21      316.31      342.69     22.81 o 
  -4   1  21      452.16      417.38     30.76 o 
  -3   1  21     2131.38     1914.60     32.56 o 
  -2   1  21      139.26      148.11      7.37 o 
  -1   1  21     1295.80     1290.65     22.18 o 
   0   1  21     1168.03     1125.26     20.00 o 
   1   1  21       85.26      233.10     13.26 o 
   2   1  21       40.25       41.54      8.48 o 
   3   1  21      112.04      123.28      7.71 o 
   4   1  21     1127.85     1107.23     22.03 o 
   5   1  21       24.40       31.89      5.48 o 
   6   1  21       17.87       87.25      8.22 o 
   7   1  21        0.11       11.68      5.33 o 
   8   1  21        2.36       -0.76      6.87 o 
   9   1  21       17.76        9.88      8.63 o 
  -7   2  21        7.75        5.31     10.12 o 
  -6   2  21       11.45        2.67      8.50 o 
  -5   2  21      634.94      593.86     27.42 o 
  -4   2  21      158.81      136.31      9.94 o 
  -3   2  21        1.63       15.12      4.62 o 
  -2   2  21       46.42      342.21     54.15 o 
  -1   2  21       40.06       56.71      5.17 o 
   0   2  21     1288.87     1190.97     20.88 o 
   1   2  21        0.03        9.30      3.78 o 
   2   2  21      556.75      613.39     13.31 o 
   3   2  21      190.42      236.11     10.88 o 
   4   2  21     1002.31      926.66     21.17 o 
   5   2  21       20.10       15.40      4.87 o 
   6   2  21       85.22      109.63      8.33 o 
   7   2  21      141.28      127.97      9.30 o 
   8   2  21      334.18      340.40     14.79 o 
   9   2  21       24.67       10.70      5.97 o 
  -7   3  21      144.29      110.21     19.95 o 
  -6   3  21      256.06      293.07     58.06 o 
  -5   3  21      299.79      272.11     20.29 o 
  -4   3  21      262.24      249.08     13.28 o 
  -3   3  21        2.57        1.79      4.50 o 
  -2   3  21      170.26      182.62     10.41 o 
  -1   3  21      894.65      829.53     19.31 o 
   0   3  21        0.11       16.12      3.86 o 
   1   3  21       51.07       68.42      5.17 o 
   2   3  21       41.61       67.19      5.70 o 
   3   3  21     2370.59     2199.73     39.33 o 
   4   3  21      937.65      876.19     20.00 o 
   5   3  21      653.23      621.78     16.40 o 
   6   3  21      867.93      818.20     19.86 o 
   7   3  21      403.05      348.01     13.83 o 
   8   3  21       28.14       34.04      7.71 o 
   9   3  21       63.09       55.06      7.92 o 
  -6   4  21       25.67       37.15     17.84 o 
  -5   4  21       55.09       58.93      8.22 o 
  -4   4  21        0.56        2.72      5.17 o 
  -3   4  21       43.84       52.39      6.92 o 
  -2   4  21      328.85      345.60     13.38 o 
  -1   4  21      304.87      296.51     10.99 o 
   0   4  21      368.76      374.13     14.28 o 
   1   4  21      872.75      791.54     16.71 o 
   2   4  21       21.16      106.99     21.69 o 
   3   4  21       57.00       64.51      5.32 o 
   4   4  21       14.70       27.54      9.42 o 
   5   4  21      160.47      156.78      8.21 o 
   6   4  21      544.93      529.80     14.38 o 
   7   4  21       23.73       19.15      4.93 o 
   8   4  21        7.34        8.24      4.45 o 
   9   4  21       21.88       24.88      4.98 o 
  -5   5  21      650.70      571.26     19.02 o 
  -4   5  21      132.27      136.54     10.25 o 
  -3   5  21       85.85      128.91     16.29 o 
  -2   5  21       65.28       69.03      7.09 o 
  -1   5  21      457.55      460.78     14.03 o 
   0   5  21       86.50       67.61      5.43 o 
   1   5  21     1731.26     1595.62     35.58 o 
   2   5  21      423.13      392.01     13.01 o 
   3   5  21        2.50       10.96      4.63 o 
   4   5  21      198.92      201.83     11.66 o 
   5   5  21      397.07      357.52     14.52 o 
   6   5  21       76.10       93.07     12.33 o
[truncated: 74,202 more chars]
